# Supplementary material for: Genome-Wide Identification and Characterization of miRNAs and Natural Antisense Transcripts Show the Complexity of Gene Regulatory Networks for Secondary Metabolism in Aristolochia contorta
Source: Int J Mol Sci. 2024 May 30;25(11):6043. doi: 10.3390/ijms25116043 (PMC11172604; doi:10.3390/ijms25116043)
Supplement: Supplementary file 1 [file ijms-25-06043-s001.zip]

Archive with 2 entries (2 files):
- Supplemental Tables.xlsx
- Supplemental Figures.pdf
