# Supplementary material for: Genome-Wide Identification and Characterization of miRNAs and Natural Antisense Transcripts Show the Complexity of Gene Regulatory Networks for Secondary Metabolism in Aristolochia contorta
Source: Int J Mol Sci. 2024 May 30;25(11):6043. doi: 10.3390/ijms25116043 (PMC11172604; doi:10.3390/ijms25116043)
Supplement: Supplementary file 1 [file ijms-25-06043-s001.zip › Supplemental Tables.xlsx]

## Sheet: Table S1
Table S1. Predicted miRNAs
No.	Family	MiRNA_ID	Mature miRNA Sequence	Length	Genomic location				Normalized expression value (log2)
					Chromosome/scaffold ID	Strand	Precursor Start	Precursor End	Root	Stem	Flower	Leaf
1	aco-miR156	aco-miR156a	UGACAGAAGAGAGUGAGCAC	20	LG05	-	19561694	19561610	6.25648	7.08588	8.56648	7.05295
		aco-miR156b	UUGACAGAAGAGAGAGAGCAC	21	LG05	+	16995661	16995910	13.9633	7.07546	7.44783	7.79877
2	aco-miR159	aco-miR159a.1	CUUGGAUUGAAGGGAGCUCC	20	LG04	-	601319	601070	12.1493	12.8438	14.8005	15.5304
		aco-miR159a.2	CUUGGAUUGAAGGGAGCUCC	20	LG04	-	601506	601257	12.1493	12.8438	14.8005	15.5304
		aco-miR159b	UUUGGAUUGAAGGGAGCUCUA	21	LG05	+	19846190	19846439	16.8277	17.6756	17.1146	16.8858
3	aco-miR160	aco-miR160a	UGCCUGGCUCCCUGUAUGCCA	21	LG04	-	10607492	10607243	9.37196	8.96129	8.7364	9.5144
		aco-miR160b	UGCCUGGCUCCCUGUAUGCCA	21	LG07	-	17427653	17427404	9.38577	8.95562	8.7364	9.49002
		aco-miR160c	UGCCUGGCUCCCUGUAUGCCA	21	LG04	-	10667443	10667194	9.37196	8.96129	8.7364	9.5144
4	aco-miR164	aco-miR164a	UGGAGAAGCAGGGCACGUGCA	21	LG01	+	26805954	26806203	6.47888	8.41402	9.93693	9.7585
		aco-miR164b	UGGAGAAGCAGGGCACGUGCA	21	LG01	-	11933310	11933061	6.47888	8.45075	9.98743	9.78881
5	aco-miR166	aco-miR166a.1	UCGGACCAGGCUUCAUUCCCC	21	LG02	-	5254450	5254201	15.5052	15.1429	14.8934	15.2864
		aco-miR166a.2	UCGGACCAGGCUUCAUUCCCC	21	LG02	-	5254547	5254298	15.5052	15.1429	14.8934	15.2864
		aco-miR166b	UCGGACCAGGCUUCAUUCCCC	21	LG05	+	13433932	13434181	15.3813	15.0301	14.366	15.1275
		aco-miR166c.1	UCGGACCAGGCUUCAUUCCCC	21	LG02	-	277230	276981	15.3813	15.0316	14.3737	15.1294
		aco-miR166c.2	UCGGACCAGGCUUCAUUCCCC	21	LG02	-	277312	277063	15.3813	15.0316	14.3737	15.1294
		aco-miR166d	UCUCGGACCAGGCUUCAUUCC	21	Contig00072	+	44190	44439	13.3172	12.7552	13.4894	12.9136
		aco-miR166e	UCUCGGACCAGGCUUCAUUCC	21	LG02	+	3860124	3860373	13.5911	12.9917	13.5947	13.1227
6	aco-miR168	aco-miR168a	CCCGCCUUGCAUCAACUGAAU	21	LG02	-	14265422	14265173	10.4853	12.8307	11.1546	11.4218
		aco-miR168b	CCUGCCUUGCAUCAACUGAAU	21	LG04	+	19439703	19439952	2.67152	4.0544	0	2.61555
7	aco-miR171	aco-miR171a	UUGAGCCGUGCCAAUAUCACU	21	LG01	+	10824640	10824889	7.47888	5.77429	7.31855	9.0695
		aco-miR171b	UUGAGCCGCGCCAAUAUCACU	21	LG03	+	8771800	8772049	2.67152	3.42637	6.17653	7.58517
		aco-miR171c	UUGAGCCGUGCCAAUAUCAC	20	LG01	-	13858581	13858332	6.37196	3.42637	6.01899	7.64529
		aco-miR171d	UUGAGCCGCGUCAAUAUCUCC	21	LG07	-	19235793	19235544	9.7268	8.37633	8.6584	8.94945
		aco-miR171e	UGAUUGAGCCGUGCCAAUAUC	21	LG06	+	19241377	19241626	6.37196	3.87383	2.31855	4.35251
8	aco-miR2916	aco-miR2916	UGGGGACUCGAAGACGAUCAUAU	23	LG03	+	24344845	24344935	0	-0.0330628	1.31855	0
9	aco-miR2950	aco-miR2950	UUCCAUCUCUUGCACACUGAA	21	LG07	-	1749896	1749647	11.5963	12.6646	14.3737	15.8718
10	aco-miR319	aco-miR319a.1	UUGGACUGAAGGGAGCUCCCU	21	LG01	+	15896909	15897158	13.2136	9.84192	15.5699	14.6484
		aco-miR319a.2	UUGGACUGAAGGGAGCUCCCU	21	LG01	+	15896722	15896971	13.2136	9.84192	15.5699	14.6484
		aco-miR319b	UUGGACUGAAGGGAGCUCCCU	21	LG04	+	610453	610702	13.3943	9.98931	15.6763	14.7746
		aco-miR319c	UUGGACUGAAGGGAGCUCCC	20	LG05	+	19851930	19852179	12.7879	9.71848	15.1583	14.1833
		aco-miR319d	UUGGACUGAAGGGAGCUCCA	20	LG04	+	601218	601467	10.1145	8.38479	12.9401	11.8436
11	aco-miR390	aco-miR390	CGCUAUCUAUCCUGAGUUUCA	21	LG01	+	25467552	25467801	9.78005	10.5042	8.03279	11.5765
12	aco-miR394	aco-miR394	UUGGCAUUCUGUCCACCUCC	20	LG06	-	18260081	18259832	10.7956	8.94993	9.40601	10.8682
13	aco-miR395	aco-miR395a	CUGAAGUGUUUGGGGGAACUC	21	LG01	+	21700462	21700711	4.67152	4.13686	3.31855	4.20051
		aco-miR395b.1	CUGAAGUGUUUGGGGGAACUC	21	Contig00150	-	65958	65709	4.25648	4.35925	3.31855	4.20051
		aco-miR395b.2	CUGAAGUGUUUGGGGGAACUC	21	Contig00150	-	65745	65496	4.25648	4.21486	3.31855	4.35251
14	aco-miR396	aco-miR396a.1	UUCCACAGCUUUCUUGAACUU	21	LG03	+	4185833	4186082	15.6168	15.4954	15.3773	15.4307
		aco-miR396a.2	UCCCACAGCUUUCUUGAACUU	21	LG03	-	4185950	4185701	10.0894	9.86931	9.68049	9.85395
		aco-miR396b	UUCCACAGCUUUCUUGAACUG	21	LG03	-	4179321	4179072	14.4121	14.3818	15.5691	14.7292
		aco-miR396c.1	UUCCACAGCUUUCUUGAACUU	21	LG03	+	8782706	8782955	15.4961	15.2923	15.1077	15.245
		aco-miR396c.2	UUCCACAGCUUUCUUGAACUU	21	LG03	+	8782799	8783048	15.4961	15.2923	15.1077	15.245
		aco-miR396d.1	UUCCACAGCUUUCUUGAACUU	21	LG03	+	8980270	8980519	15.4961	15.2923	15.1077	15.245
		aco-miR396d.2	UUCCACAGCUUUCUUGAACUU	21	LG03	+	8980364	8980613	15.4961	15.2923	15.1077	15.245
		aco-miR396e	UCCCACAGCUUUCUUGAGCUU	21	LG06	-	11027248	11026999	7.19508	6.62515	6.64048	6.7585
15	aco-miR398	aco-miR398	UGUGUUCUCAGGUCACCCCUU	21	LG07	+	20420268	20420517	7.25648	7.46678	5.48847	5.83794
16	aco-miR399	aco-miR399a	CGCCAAAGGAGAGUUGCCCUA	21	LG02	+	22902820	22903069	0	2.77429	0	2.61555
		aco-miR399b	CGCCAAAGGAGAGUUGCCCUA	21	LG02	+	22874173	22874422	0	2.77429	0	2.61555
17	aco-miR408	aco-miR408	CUGCACUGCCUCUUCCCUGGC	21	LG01	+	21904234	21904483	11.5814	12.6166	9.27855	9.86031
18	aco-miR477	aco-miR477	ACUCUCCCUCAAGGGCUUCCG	21	LG04	-	27790605	27790356	6.91945	6.61079	7.34092	6.73102
19	aco-miR535	aco-miR535	UGACAACGAGAGAGAGCACGC	21	LG04	-	28179903	28179654	12.319	15.0948	11.4349	12.8323
20	aco-miR827	aco-miR827	UUAGAUGAUCAUCAACAAACA	21	LG04	+	14214091	14214340	6.91945	4.96694	8.74481	4.35251
21	aco-miRN1	aco-miRN1	CGCGCACAGGCUCUCUCACAAU	22	LG02	-	6175559	6175310	0	4.13686	1.31855	3.35251
22	aco-miRN10	aco-miRN10	CACGUCAGACUCUGUACUCGG	21	LG03	-	16660176	16659927	7.5295	9.01133	7.85771	7.13911
23	aco-miRN100	aco-miRN100a	UGCCCGACUCGGACACAGCCG	21	LG04	+	11120299	11120548	7.84145	11.1849	8.1259	8.9254
		aco-miRN100b	UGCCCGACUCGGACACAGCCG	21	LG05	+	5960889	5961138	6.91945	10.4202	7.76149	7.73102
		aco-miRN100c.1	UGCCCGACUCGGACACAGCCG	21	LG06	-	8756032	8755783	7.88098	11.1721	8.11296	8.93145
		aco-miRN100c.2	UGCCCGACUCGGACACAGCCG	21	LG06	-	8756117	8755868	7.88098	11.1721	8.11296	8.93145
		aco-miRN100d	UGCCCGACUCGGACACAGCCG	21	LG01	+	12185986	12186235	7.88098	11.1721	8.11296	8.93145
		aco-miRN100e	UGCCCGACUCGGACACAGCCG	21	LG06	+	18191670	18191919	6.67152	9.99346	7.20119	7.64529
		aco-miRN100f	UGCCCGACUCGGACACAGCCG	21	LG02	+	8622667	8622916	7.88098	11.1721	8.11296	8.93145
		aco-miRN100g	UGCCCGACUCGGACACAGCCG	21	LG02	+	5889210	5889459	7.88098	11.1721	8.11296	8.93145
		aco-miRN100h	UGCCCGACUCGGACACAGCCG	21	LG03	-	14349797	14349548	7.88098	11.1721	8.11296	8.93145
		aco-miRN100i	UGCCCGACUCGGACACAGCCA	21	LG01	-	2912627	2912378	7.88098	11.1721	8.11296	8.93145
24	aco-miRN101	aco-miRN101a	CACGACCGCCGUGGACAUAGC	21	LG07	+	16378545	16378794	0	3.77429	2.31855	2.03058
		aco-miRN101b	CACAACCGCCGUGGACAUAGC	21	LG03	+	29114044	29114293	4.25648	5.92113	4.64048	3.35251
25	aco-miRN102	aco-miRN102a	UGGGCUACCCCUCUGACGUGG	21	LG06	+	16557159	16557408	5.47888	5.35925	5.90351	6.20051
		aco-miRN102b	UGGGCUACCCCUCUGACGUGG	21	Contig00111_ERROPOS289402	+	241068	241317	4.99345	5.09622	5.64048	5.93747
		aco-miRN102c	UGGGCUACCCCUCUGACGUGG	21	LG05	+	13557437	13557686	4.99345	4.87383	4.48847	5.55415
		aco-miRN102d	UUGGGCUUACCCCUCUGACGUG	22	LG02	+	3677823	3678072	5.47888	5.35925	5.90351	6.20051
		aco-miRN102e	UGAGCUACCCCUCUGACGUGG	21	LG04	-	1468122	1467873	6.67152	4.5519	4.64048	6.7585
		aco-miRN102f	UCGGCUACCCCUCUGACGUGG	21	LG05	+	15978100	15978349	5.25648	6.79983	5.01899	6.15987
26	aco-miRN103	aco-miRN103a	CCUCUGACGUGGGUGCAUAGU	21	LG07	+	19456638	19456887	5.25648	5.17639	4.1259	4.83794
		aco-miRN103b	CCUCUGACGUGGGUGCAUAGU	21	LG06	-	7458295	7458046	0	1.5519	3.31855	3.03058
		aco-miRN103c	CCUCUGACAUGGGUGCAUAGU	21	LG07	-	17868285	17868036	0	1.5519	2.90351	2.61555
		aco-miRN103d.1	CCUCUGACAUGGGUGCAUAGU	21	Contig00003_ERROPOS3902693	+	27627	27876	5.25648	5.17639	4.1259	4.83794
		aco-miRN103d.2	CCUCUGACAUGGGUGCAUAGU	21	Contig00003_ERROPOS3902693	+	27439	27688	5.25648	5.17639	4.1259	4.83794
27	aco-miRN104	aco-miRN104.1	UACCGAGGCUGCUCAGUUUAC	21	LG03	-	17390412	17390163	11.8761	7.71513	2.90351	5.55415
		aco-miRN104.2	CCGAGGCUGCUCAGUUUACCU	21	LG03	+	17390291	17390540	7.91945	3.96694	0	0
28	aco-miRN105	aco-miRN105a	CAUGUGAGGGUUGUACGCAGA	21	LG07	-	10512745	10512496	3.67152	3.96694	3.64048	4.49002
		aco-miRN105b	CAUGUGAGGGGUUGUACGCAG	21	LG07	+	3861295	3861544	4.25648	6.13686	6.48847	6.03058
		aco-miRN105c	CAUGUGAGGGGAUGUACGCAG	21	LG03	+	8221840	8222089	2.67152	3.13686	5.90351	5.4229
29	aco-miRN106	aco-miRN106	CAGCGGCUGUGUCCGAGUCGGG	22	LG04	-	11120625	11120376	7.13095	8.89175	6.8104	7.37043
30	aco-miRN107	aco-miRN107a	CGACUCGCACACCCAACCGGUG	22	LG02	-	10143175	10142926	0	1.5519	1.31855	1.03058
		aco-miRN107b	CGACUCGCACACCCAACCGGUG	22	LG04	+	19212611	19212860	2.67152	3.28887	2.31855	1.03058
		aco-miRN107c	CGACUCGCACACCCAACCGGUG	22	LG06	-	2297312	2297063	2.67152	3.77429	3.31855	2.03058
		aco-miRN107d	CACGACUCGCACACCCAACCGGU	23	LG05	-	3645447	3645198	0	1.5519	1.31855	1.03058
		aco-miRN107e	CACGACUCGCACACCCAACCGGU	23	LG01	+	15663328	15663577	2.67152	3.66738	3.31855	2.03058
		aco-miRN107f	CACGACUCGCACACCCAACCGGU	23	LG03	-	23009895	23009646	0	1.5519	1.31855	1.03058
31	aco-miRN11	aco-miRN11	UAGUAAGGCAGACUGUAAUAGC	22	LG05	-	17791083	17790834	5.25648	2.5519	3.64048	2.61555
32	aco-miRN12	aco-miRN12	AAACUCAGGAUAGAUAGCGCC	21	LG01	-	25467802	25467553	5.99345	3.5519	3.90351	4.20051
33	aco-miRN13	aco-miRN13	UUAUCGGGGAGGAAUCGGGAG	21	LG01	-	9793093	9792844	4.67152	4.61079	7.22544	5.20051
34	aco-miRN14	aco-miRN14.1	UUCAUUGUGAGUGGUGUGUGC	21	LG05	+	14854064	14854313	0	0.966937	0	3.03058
		aco-miRN14.2	UUCAUUGUGAGUGGUGUGUGC	21	LG05	-	14854432	14854183	0	0.966937	0	3.03058
35	aco-miRN15	aco-miRN15	CUUCCCCCCUCACUGUAGCGG	21	LG06	-	1151366	1151117	4.25648	4.35925	2.90351	4.35251
36	aco-miRN16	aco-miRN16	UUCUCCAUGGGUUGUCGAAUCU	22	LG01	+	4643163	4643412	0	3.96694	3.64048	2.03058
37	aco-miRN17	aco-miRN17	UUUAUUUCUUUGUGAGAGGGCUGG	24	LG06	+	2723611	2723860	6.37196	3.28887	7.76149	7.40562
38	aco-miRN18	aco-miRN18	UGUGUGUGCACGACUCGGGCA	21	LG02	+	12180475	12180724	0	2.5519	1.31855	4.03058
39	aco-miRN19	aco-miRN19	CUCUUUCCCGCUGAAGUUCUGA	22	LG06	+	15948434	15948683	17.7441	17.3329	16.5824	16.3753
40	aco-miRN2	aco-miRN2	UCCGGGGCGAAUGACAUUAUC	21	LG02	-	7572253	7572004	0	7.95562	0	4.03058
41	aco-miRN20	aco-miRN20	CUAUGUGAGAGCGGCUGUGCU	21	LG07	+	10845414	10845663	2.67152	7.61079	5.90351	5.73102
42	aco-miRN21	aco-miRN21	UCGGGGGAAAGUUUGGGUGGUG	22	LG04	-	24941268	24941019	4.25648	3.96694	5.77798	5.27851
43	aco-miRN22	aco-miRN22	UGUGUCUAGUUUCUUCUUUUG	21	LG02	-	38084947	38084698	12.6814	11.8858	13.4172	12.203
44	aco-miRN23	aco-miRN23	CUGUUUGCCUCCUCUGCAGC	20	LG04	+	24488501	24488750	11.2414	13.9977	13.2673	12.718
45	aco-miRN24	aco-miRN24	CGACUCGGGCACACGUUGUGU	21	LG05	-	3160159	3159910	0	2.77429	1.31855	4.83794
46	aco-miRN25	aco-miRN25	AUAGUGUCAGUAGUGUUAGUG	21	LG01	-	28363689	28363440	12.7616	13.4943	11.5935	12.3401
47	aco-miRN26	aco-miRN26	UUCUAAGACUACAAAACCUCG	21	LG02	-	3398263	3398014	4.67152	4.21486	5.48847	6.24004
48	aco-miRN27	aco-miRN27	UGGGGGGCAAGUGUGGUGGUC	21	LG05	+	17660074	17660323	3.67152	4.87383	3.31855	5.03058
49	aco-miRN28	aco-miRN28	UAAUGCCUUCUGAGGGGACGUG	22	LG03	+	7076449	7076698	4.25648	4.21486	3.64048	4.35251
50	aco-miRN29	aco-miRN29	CGAUGUUGGUACAGCUCAAUC	21	LG04	-	27528157	27527908	5.25648	2.96694	9.26106	10.3067
51	aco-miRN30	aco-miRN30	UAGGAGGAGGAGGAGGAGAUA	21	LG02	+	6693343	6693592	7.84145	3.66738	3.31855	2.03058
52	aco-miRN31	aco-miRN31	GGAGUGACGCCUGAGAACACAUG	23	LG07	-	20080259	20080010	0	3.77429	4.1259	0
53	aco-miRN3	aco-miRN3a.1	CGAGUCGGGCACUGGUUAAGU	21	LG01	+	10486093	10486342	3.67152	6.34198	4.1259	5.35251
		aco-miRN3a.2	CGAGUCGGGCACUGGUUAAGU	21	LG01	-	10486267	10486018	3.67152	6.34198	4.1259	5.35251
		aco-miRN3b.1	CGAGUCGGGCACUGGUUAAGU	21	LG02	-	11015295	11015046	3.67152	6.34198	4.1259	5.35251
		aco-miRN3b.2	CGAGUCGGGCACUGGUUAAGU	21	LG02	+	11015143	11015392	3.67152	6.34198	4.1259	5.35251
54	aco-miRN32	aco-miRN32	UUGAACCCUGCCAACAUCACC	21	LG01	-	10825014	10824765	0	3.66738	1.31855	1.03058
55	aco-miRN33	aco-miRN33	UGGUCCGCCCCCGAAGAUGCUU	22	LG01	-	24701020	24700771	11.6994	13.234	12.7109	12.3401
56	aco-miRN34	aco-miRN34	UCGGAGGGGAGAUCGGUGGUG	21	LG04	-	25096616	25096367	0	1.5519	3.90351	2.61555
57	aco-miRN35	aco-miRN35	CGGUUCCGCCUGUAAUUCAGA	21	LG02	+	33884057	33884306	6.75898	3.66738	5.1259	5.27851
58	aco-miRN36	aco-miRN36	CGCGGUAGCGAGGCCGGGAGG	21	Contig00109	+	8924	9173	0	2.5519	2.31855	1.03058
59	aco-miRN37	aco-miRN37a	UUGUGAGAGAGCAAGUGCACG	21	LG02	-	28363796	28363547	0	1.96694	3.31855	2.03058
		aco-miRN37b	UUGUGAGAGAGCAAGUGCACG	21	LG03	-	21493349	21493100	0	1.96694	2.90351	2.03058
		aco-miRN37c	UUGUGAGAGAGCAAGUGCACG	21	LG04	-	19170772	19170523	0	1.96694	3.31855	2.03058
		aco-miRN37d	UUGUGAGAGAGCAAGUGCACG	21	Contig00019	+	432086	432335	0	1.5519	2.90351	1.03058
60	aco-miRN38	aco-miRN38	UCACUGUAUGACUUUAUCACA	21	LG01	-	23039684	23039435	0	1.5519	3.31855	4.03058
61	aco-miRN39	aco-miRN39	CACCCCCUGUUGUGCUUGAA	20	LG02	+	38425669	38425918	2.67152	6.07546	5.31855	5.11805
62	aco-miRN40	aco-miRN40	UGACGAGGGAGGAACCGGGAG	21	LG06	+	14486047	14486296	7.67152	6.95562	11.7687	10.936
63	aco-miRN41	aco-miRN41	CGGCUGUGCCCGACUCGGACAC	22	LG06	+	4395275	4395524	6.99345	8.37633	6.74481	6.96132
64	aco-miRN42	aco-miRN42	CCAGGCCCUGGACCACCCAAA	21	LG01	+	13319996	13320245	4.25648	5.87383	4.64048	5.55415
65	aco-miRN43	aco-miRN43	UGCACGACCCGCGCACUCAAC	21	LG07	-	6076976	6076727	6.57841	7.33326	8.43749	8.11805
66	aco-miRN44	aco-miRN44	AUGGAAGGGGAGAGGGAGGGG	21	LG02	-	29821788	29821539	3.67152	4.66738	6.48847	4.83794
67	aco-miRN45	aco-miRN45	UCUUCCCUUCCUGUUUUUGUG	21	LG03	+	10221655	10221904	4.67152	0.966937	2.31855	3.03058
68	aco-miRN46	aco-miRN46	UCAGGAUUUUAGUGCAGACUACU	23	LG03	+	12987153	12987402	9.13095	8.2196	9.19507	8.56974
69	aco-miRN47	aco-miRN47	UUGCGGAUGAAUCACUACUGG	21	LG01	+	10279858	10280107	6.37196	6.97816	7.72794	6.93747
70	aco-miRN48	aco-miRN48	UUUUGCCUCCGUCUUGGGCUCC	22	LG01	-	25098544	25098295	7.84145	7.61079	5.71087	7.6305
71	aco-miRN49	aco-miRN49	UGAGAGAGCCAGUGCAUGAUU	21	LG02	+	35538730	35538979	0	1.96694	0	3.35251
72	aco-miRN4	aco-miRN4a.1	UGAGAGGAGCUGUGCACGACU	21	LG07	+	15903654	15903903	0	3.66738	3.31855	4.03058
		aco-miRN4a.2	UGUGAGAGGAGCUGUGCACGA	21	LG07	-	15904013	15903764	0	2.28887	2.31855	3.35251
		aco-miRN4b	UGAGAGGAGCUGUGCACGACU	21	LG07	+	15975228	15975477	0	2.77429	1.31855	2.61555
		aco-miRN4c	UGAGAGGAGCUGUGCACGACU	21	LG02	+	29376359	29376608	0	3.28887	2.31855	3.61555
73	aco-miRN50	aco-miRN50	AUGGUCCUUGGGGGAGUGUCC	21	Contig00074_ERROPOS900000+	+	262325	262574	0	2.77429	3.90351	3.03058
74	aco-miRN51	aco-miRN51	UUUGGCAUGAAUUCAUAGAUC	21	LG02	-	2399132	2398883	9.47888	7.86175	10.2463	9.49411
75	aco-miRN52	aco-miRN52	UUGGGUACUUCCUGUGACGUG	21	LG02	+	25815332	25815581	7.25648	7.15676	6.40601	7.31599
76	aco-miRN53	aco-miRN53	UAGAAUGGCAGACUGUAGUAG	21	LG05	-	17792525	17792276	2.67152	1.5519	3.31855	1.03058
77	aco-miRN54	aco-miRN54	UUUGGUUGUACUCAUUAUCACACU	24	LG01	+	24586490	24586739	6.47888	5.84958	5.90351	6.20051
78	aco-miRN55	aco-miRN55	UUCUAAAAUUAGUCACAAGCC	21	LG02	-	38085200	38084951	9.92891	7.31567	8.44783	8.61555
79	aco-miRN56	aco-miRN56	UCUCUAAUGAAAGCUGCGAGC	21	LG04	-	5609605	5609356	2.67152	2.96694	2.90351	1.03058
80	aco-miRN57	aco-miRN57	UCAGAGUGUGUAGCCGAAAUGC	22	LG01	+	8500347	8500596	2.67152	4.21486	5.22544	5.83794
81	aco-miRN58	aco-miRN58	UCACUAUACGACUUUAUAACAAA	23	LG02	+	3338357	3338606	0	2.5519	3.64048	3.83794
82	aco-miRN59	aco-miRN59	UGUGCACGGUUUCCUCACAGG	21	LG01	+	7397440	7397689	3.67152	6.92113	1.31855	2.03058
83	aco-miRN5	aco-miRN5a	UGGGAUUGAACAUCUGAUCUU	21	LG04	+	10035504	10035753	11.7696	10.6447	11.5034	11.6762
		aco-miRN5b	UGGGAUUGAACAUCUGAUCUU	21	LG04	-	10026158	10025909	11.7696	10.6447	11.5034	11.6762
		aco-miRN5c	UGGGAUUGAACAUCUGAUCUU	21	LG04	-	9236716	9236467	11.7696	10.6447	11.5034	11.6762
		aco-miRN5d	UGGGAUUGAACAUCUGAUCUU	21	LG04	-	9226909	9226660	11.7696	10.6447	11.5034	11.6762
		aco-miRN5e	UGGGAUUGAACAUCUGAUCUU	21	LG07	+	1826478	1826727	12.8301	11.4742	12.396	12.449
		aco-miRN5f	UGGGAUUGAACAUCUGAU	18	LG04	+	21411715	21411964	6.13095	5.01133	5.48847	6.07498
84	aco-miRN6	aco-miRN6	CAGCGGCUCUCACAUAGAAU	20	Contig00016_ERROPOS914029	+	244028	244277	0	5.13686	4.1259	3.61555
85	aco-miRN60	aco-miRN60	UGGGCUGCGUUGUUGCAUAUU	21	LG04	-	7031172	7030923	4.25648	4.87383	3.90351	4.20051
86	aco-miRN61	aco-miRN61	UGGCUGCAUGUGGAAGAGAUG	21	LG02	-	38131304	38131055	0	9.53109	6.71087	5.49002
87	aco-miRN62	aco-miRN62	CACGGUCACCUCACAGGCAUU	21	LG06	+	5777730	5777979	0	3.5519	1.31855	0
88	aco-miRN63	aco-miRN63	UUAUUGUAUUGUGAGAAGGUG	21	LG02	+	3768166	3768415	3.67152	3.42637	3.31855	4.35251
89	aco-miRN64	aco-miRN64	UAGAGUGAGGUCAAGGAUUUC	21	LG02	-	35280597	35280348	4.99345	5.72182	2.90351	4.73102
90	aco-miRN65	aco-miRN65a	CGUGCACUUGCUCUCUCACAAG	22	LG05	+	4678876	4679125	2.67152	4.0544	2.90351	3.83794
		aco-miRN65b	CGUGCACUUGCUCUCUCACAAG	22	LG03	+	21493100	21493349	2.67152	4.0544	2.90351	3.83794
		aco-miRN66c	CCUGUGAGGUGACCGUGCUCC	21	LG06	-	11585475	11585226	4.99345	7.06497	6.60395	6.55415
91	aco-miRN66	aco-miRN66a	CCUGUGAGGUGACCGUGCUCC	21	LG03	+	27315662	27315911	5.67152	7.12681	6.528	6.55415
		aco-miRN66b	CCUGUGAGGUGACCGUGCUCC	21	LG02	+	14780162	14780411	5.67152	7.13686	6.56648	6.61555
		aco-miRN66c	CCUGUGAGGUGACCGUGCUCC	21	LG04	-	131762	131513	4.99345	6.5519	5.31855	5.55415
92	aco-miRN67	aco-miRN67a	CUUAACCAGUGCCCGACUCGG	21	LG02	-	8257657	8257408	5.25648	6.21486	4.64048	4.49002
		aco-miRN67b	CUUAACCAGUGCCCGACUCGG	21	LG02	-	6908526	6908277	5.25648	6.21486	4.64048	4.49002
93	aco-miRN68	aco-miRN68	UGCGGGUGCGCAUAGGAUUACU	22	LG05	-	4773410	4773161	5.84145	4.82492	5.1259	4.35251
94	aco-miRN69	aco-miRN69	UAGGAGGUGGAGGUGGAGGUG	21	LG01	+	6048208	6048457	6.84145	3.66738	4.90351	2.61555
95	aco-miRN7	aco-miRN7	UGUGAGGGGCCGUACGCAAAU	21	LG02	-	5098021	5097772	0	2.28887	3.64048	4.03058
96	aco-miRN70	aco-miRN70	UGUCCGACUCGCACACUCAAC	21	LG01	-	14843731	14843482	4.99345	5.66738	4.64048	5.67444
97	aco-miRN71	aco-miRN71	UUAUUGUGAGAGAGCCUGUGC	21	LG04	-	23908504	23908255	0	4.13686	2.31855	4.35251
98	aco-miRN72	aco-miRN72	CACGGUGACCGUGCUCGGCCU	21	LG01	-	15646958	15646709	5.25648	5.79983	5.01899	6.31599
99	aco-miRN73	aco-miRN73	CGUCACCGGCAGCUUCUCCAGC	22	LG07	-	19039962	19039713	5.47888	2.77429	5.90351	7.825
100	aco-miRN74	aco-miRN74a	UGAGACAACCAGUGCACGAGU	21	LG02	+	8033003	8033252	2.67152	8.55939	3.64048	4.73102
		aco-miRN74b	UGAGACAACCAGUGCACGAGU	21	LG05	-	4228647	4228398	2.67152	8.45478	2.31855	4.49002
		aco-miRN74c	UGAGACAACCAGUGCACGAGU	21	LG04	-	7985501	7985252	2.67152	8.45478	2.31855	4.49002
101	aco-miRN75	aco-miRN75	AUACUGCUACUACUAUUGCUA	21	LG05	-	15851613	15851364	6.25648	4.28887	0	5.49002
102	aco-miRN76	aco-miRN76	UAGAAGAGCCGACUGUAGUAG	21	LG05	-	17602762	17602513	3.67152	5.98931	3.90351	4.83794
103	aco-miRN77	aco-miRN77	UUGUGUUGUGAAAGGGCGAGAG	22	LG02	+	3672861	3673110	4.67152	5.84958	6.87314	7.61555
104	aco-miRN78	aco-miRN78	UAGGACAGGAGGUAUGAGGACG	22	LG04	+	26376177	26376426	9.99345	12.7642	10.8941	11.5502
105	aco-miRN79	aco-miRN79	UAGGACAGGAGGUAUGAGGACG	22	LG04	+	26399050	26399299	9.99345	12.7642	10.8941	11.5502
106	aco-miRN80	aco-miRN80	UUCGGAAGAGGAGGAUGAGGAG	22	LG03	+	19168372	19168621	3.67152	5.77429	8.71943	8.20051
107	aco-miRN81	aco-miRN81	UUAUCUUGUGAGAGAGCCUGC	21	LG04	+	8883196	8883445	5.84145	6.35925	7.20119	6.83794
108	aco-miRN8	aco-miRN8a	UGCACUUCCCCUCACUGUAGC	21	LG04	-	13226028	13225779	5.99345	5.92113	3.64048	4.20051
		aco-miRN8b	UGCACUUCCCCUCACUGUAGC	21	LG05	+	4128659	4128908	5.99345	5.92113	3.64048	4.20051
		aco-miRN8c	UGCACUUCCCCUCACUGUAGC	21	LG06	+	3556893	3557142	5.99345	5.92113	3.64048	4.20051
		aco-miRN8d	UGCACUUCCCCUCACUGUAGC	21	LG01	-	14632439	14632190	5.99345	5.92113	3.64048	4.20051
109	aco-miRN82	aco-miRN82	CGAGGCAAGGGCGAGGCGAGG	21	LG02	+	11092463	11092712	2.67152	3.77429	2.90351	5.49002
110	aco-miRN83	aco-miRN83	CCUCCUCUCUCACCUCCGACG	21	Contig00155	+	34996	35245	0	3.13686	1.31855	2.03058
111	aco-miRN84	aco-miRN84	UGACCGUGCUCGGCCUGGAGC	21	LG01	+	15646804	15647053	2.67152	4.92113	5.77798	5.03058
112	aco-miRN85	aco-miRN85a	UACAACACUGUACGCGUACAA	21	LG01	-	21466253	21466004	4.25648	3.28887	3.31855	3.03058
		aco-miRN85b.1	UACAACACUGUACGCGUACAA	21	LG06	+	10297876	10298125	3.67152	3.28887	2.90351	3.03058
		aco-miRN85b.2	UACAACACUGUACGCGUACAA	21	LG06	-	10298047	10297798	3.67152	3.28887	2.90351	3.03058
		aco-miRN85c	UACAACACUGUACGCGUACAA	21	LG02	-	27321608	27321359	3.67152	3.28887	2.90351	3.03058
		aco-miRN85d	UACAACACUGUACGCGUACAA	21	LG02	+	13460322	13460571	5.99345	4.4905	3.31855	2.03058
		aco-miRN85e	UACAACACUGUACGCGUACAUU	22	LG07	-	13296747	13296498	3.67152	3.28887	2.90351	3.03058
113	aco-miRN86	aco-miRN86a	UCGUGCACUGGUUGUCUCACA	21	LG04	+	7985254	7985503	5.47888	11.1873	5.96241	7.40562
		aco-miRN86b	UCGGGCACUGGUUGUCUCACA	21	LG03	-	6133641	6133392	0	3.42637	0	1.03058
114	aco-miRN87	aco-miRN87a	CUGAAGUCUCCGCUUCCGUCUU	22	LG02	-	1600155	1599906	8.82127	1.5519	0	3.03058
		aco-miRN87b	CUGAAGUCUCCGCUUCCAUCUU	22	LG01	-	1092359	1092110	11.102	0	3.90351	0
115	aco-miRN88	aco-miRN88a	CCGCCUCUCUCGCCUCCGACG	21	Contig00155	+	60228	60477	2.67152	3.5519	1.31855	2.61555
		aco-miRN88b	CCGCCUCUCUCGCCUCCGACG	21	Contig00155	+	63387	63636	2.67152	3.5519	1.31855	2.61555
116	aco-miRN89	aco-miRN89a	CGUACAACUCCUCACAUGCCA	21	LG04	+	25522640	25522889	6.25648	7.20534	5.90351	6.07498
		aco-miRN89b	AGUACAACCCCUCACAUGCCA	21	LG02	+	10917071	10917320	4.99345	7.24306	4.90351	6.61555
117	aco-miRN9	aco-miRN9	UUUGGGAGCUUGAAGGAACGA	21	LG02	-	4032180	4031931	6.13095	5.09622	6.27275	6.83794
118	aco-miRN90	aco-miRN90a	UUUUAUUGUGUUGUGAGAGGG	21	LG07	+	17739928	17740177	0	2.28887	0	2.61555
		aco-miRN90b	UUUUAUUGUGUUGUGAGAGGG	21	Contig00016_ERROPOS914029	+	392522	392771	0	3.5519	3.90351	4.35251
		aco-miRN90c	UUUUAUUGUGUUGUGAGAGGG	21	LG04	+	8874421	8874670	0	2.5519	0	2.61555
		aco-miRN90d	UUUUAUUGUGUUGUGAGAGGG	21	LG03	+	946627	946876	0	3.5519	3.90351	4.35251
		aco-miRN90e	UUUUAUUGUGUUGUGAGAGGG	21	Contig00085_ERROPOS583471	-	324505	324256	0	2.5519	0	3.83794
119	aco-miRN91	aco-miRN91	CUUAUAGGAUUUCUUGCCCUC	21	LG01	-	24742559	24742310	12.8377	13.3289	13.5179	12.5693
120	aco-miRN92	aco-miRN92	CCCGACUCGGACACAGCAGCA	21	LG05	+	724626	724875	0	6.34198	2.90351	4.03058
121	aco-miRN93	aco-miRN93	ACCGAGGCUGUACUCCACUGG	21	LG02	-	37380535	37380286	4.25648	2.5519	3.90351	5.27851
122	aco-miRN94	aco-miRN94	CCGACUCGGACACAGCCGCUG	21	LG06	+	8755893	8756142	6.91945	9.78072	7.01899	8.11805
123	aco-miRN95	aco-miRN95	CGUGAUGUUGGUUCGGUUCAACU	23	LG02	+	5670484	5670733	7.37196	7.68118	8.21337	8.825
124	aco-miRN96	aco-miRN96	CUAUGGGUACUGAGCGGGAGC	21	LG02	+	72990	73239	0	4.82492	3.31855	1.03058
125	aco-miRN97	aco-miRN97	ACUUUCAAAGUGGACCACUCU	21	LG03	-	22542279	22542030	6.25648	1.5519	0	0
126	aco-miRN98	aco-miRN98	CGCCGUAGGAGGAGAACUGGG	21	LG06	-	19096901	19096652	4.67152	5.45879	5.77798	6.24004
127	aco-miRN99	aco-miRN99	UAACCCUUGGUGCUUCCGAACG	22	LG06	-	1336391	1336142	11.0158	9.97537	9.8884	10.6816

## Sheet: Table S2
Table S2. Predicted miRNA targets
No.	Family	MiRNA_ID	Gene_ID	Expectation	Annotation
1	aco-miR156	aco-miR156a	EVM0012751.1	3	DnaJ domain
		aco-miR156a	EVM0003274.1	3	DnaJ domain
		aco-miR156a	EVM0013336.1	1	SBP domain
		aco-miR156a	EVM0007981.1	1	SBP domain
		aco-miR156a	EVM0005434.1	1	SBP domain
		aco-miR156a	EVM0004767.1	1	SBP domain
		aco-miR156a	EVM0005526.1	1	SBP domain
		aco-miR156b	EVM0003274.1	3	DnaJ domain
		aco-miR156b	EVM0006810.1	3	Type I phosphodiesterase / nucleotide pyrophosphatase
		aco-miR156b	EVM0006927.1	3	Type I phosphodiesterase / nucleotide pyrophosphatase
		aco-miR156b	EVM0013336.1	1	SBP domain
		aco-miR156b	EVM0007981.1	1	SBP domain
		aco-miR156b	EVM0005526.1	1	SBP domain
		aco-miR156b	EVM0005434.1	0	SBP domain
		aco-miR156b	EVM0004767.1	0	SBP domain
2	aco-miR159	aco-miR159a.1	EVM0008917.1	2.5	CCR4-Not complex component, Not1
		aco-miR159a.1	EVM0014785.1	2.5	Myb-like DNA-binding domain
		aco-miR159a.1	EVM0011599.1	2.5	Myb-like DNA-binding domain
		aco-miR159a.1	EVM0012655.1	2	Plant transcription factor NOZZLE
		aco-miR159a.1	EVM0015532.1	3	Pectinesterase
		aco-miR159a.1	EVM0008539.1	3	-
		aco-miR159a.2	EVM0014785.1	2.5	Myb-like DNA-binding domain
		aco-miR159a.2	EVM0011599.1	2.5	Myb-like DNA-binding domain
		aco-miR159a.2	EVM0008917.1	2.5	CCR4-Not complex component, Not1
		aco-miR159a.2	EVM0012655.1	2	Plant transcription factor NOZZLE
		aco-miR159a.2	EVM0015532.1	3	Pectinesterase
		aco-miR159a.2	EVM0008539.1	3	-
		aco-miR159b	EVM0003872.1	3	EXS family
		aco-miR159b	EVM0011599.1	2.5	Myb-like DNA-binding domain
		aco-miR159b	EVM0014785.1	2.5	Myb-like DNA-binding domain
		aco-miR159b	EVM0012655.1	1	Plant transcription factor NOZZLE
		aco-miR159b	EVM0004022.1	2.5	-
3	aco-miR160	aco-miR160a	EVM0012123.1	0	Auxin response factor
		aco-miR160a	EVM0004570.1	0.5	Auxin response factor
		aco-miR160b	EVM0012123.1	0	Auxin response factor
		aco-miR160b	EVM0004570.1	0.5	Auxin response factor
		aco-miR160c	EVM0012123.1	0	Auxin response factor
		aco-miR160c	EVM0004570.1	0.5	Auxin response factor
4	aco-miR164	aco-miR164a	EVM0008705.1	1.5	No apical meristem (NAM) protein
		aco-miR164a	EVM0016990.1	1	No apical meristem (NAM) protein
		aco-miR164a	EVM0013113.1	0	No apical meristem (NAM) protein
		aco-miR164a	EVM0013310.1	2.5	-
		aco-miR164b	EVM0008705.1	1.5	No apical meristem (NAM) protein
		aco-miR164b	EVM0016990.1	1	No apical meristem (NAM) protein
		aco-miR164b	EVM0013113.1	0	No apical meristem (NAM) protein
		aco-miR164b	EVM0013310.1	2.5	-
5	aco-miR166	aco-miR166a.1	EVM0016134.1	3	PPR repeat family
		aco-miR166a.1	EVM0012421.1	1	MEKHLA domain
		aco-miR166a.1	EVM0013585.1	1	MEKHLA domain
		aco-miR166a.1	EVM0003568.1	1	START domain
		aco-miR166a.2	EVM0012421.1	1	MEKHLA domain
		aco-miR166a.2	EVM0013585.1	1	MEKHLA domain
		aco-miR166a.2	EVM0016134.1	3	PPR repeat family
		aco-miR166a.2	EVM0003568.1	1	START domain
		aco-miR166b	EVM0012421.1	1	MEKHLA domain
		aco-miR166b	EVM0013585.1	1	MEKHLA domain
		aco-miR166b	EVM0016134.1	3	PPR repeat family
		aco-miR166b	EVM0003568.1	1	START domain
		aco-miR166c.1	EVM0012421.1	1	MEKHLA domain
		aco-miR166c.1	EVM0013585.1	1	MEKHLA domain
		aco-miR166c.1	EVM0016134.1	3	PPR repeat family
		aco-miR166c.1	EVM0003568.1	1	START domain
		aco-miR166c.2	EVM0012421.1	1	MEKHLA domain
		aco-miR166c.2	EVM0013585.1	1	MEKHLA domain
		aco-miR166c.2	EVM0016134.1	3	PPR repeat family
		aco-miR166c.2	EVM0003568.1	1	START domain
		aco-miR166d	EVM0004183.1	2	-
		aco-miR166e	EVM0004183.1	2	-
6	aco-miR171	aco-miR171a	EVM0002681.1	3	Cellulase (glycosyl hydrolase family 5)
		aco-miR171a	EVM0003761.1	2	GRAS domain family
		aco-miR171a	EVM0016631.1	1.5	GRAS domain family
		aco-miR171a	EVM0005010.1	1.5	GRAS domain family
		aco-miR171a	EVM0014903.1	1.5	Leucine rich repeat
		aco-miR171a	EVM0009634.1	1.5	Leucine rich repeat
		aco-miR171a	EVM0009634.1	1.5	Leucine rich repeat
		aco-miR171b	EVM0003761.1	2	GRAS domain family
		aco-miR171b	EVM0016631.1	1	GRAS domain family
		aco-miR171b	EVM0005010.1	1	GRAS domain family
		aco-miR171b	EVM0014903.1	3	Leucine rich repeat
		aco-miR171b	EVM0009634.1	3	Leucine rich repeat
		aco-miR171b	EVM0009634.1	3	Leucine rich repeat
		aco-miR171c	EVM0002681.1	3	Cellulase (glycosyl hydrolase family 5)
		aco-miR171c	EVM0017285.1	2.5	1-deoxy-D-xylulose-5-phosphate synthase
		aco-miR171c	EVM0016631.1	1.5	GRAS domain family
		aco-miR171c	EVM0005010.1	1.5	GRAS domain family
		aco-miR171c	EVM0003761.1	2	GRAS domain family
		aco-miR171c	EVM0014903.1	1.5	Leucine rich repeat
		aco-miR171c	EVM0009634.1	1.5	Leucine rich repeat
		aco-miR171c	EVM0009634.1	1.5	Leucine rich repeat
		aco-miR171d	EVM0016631.1	1	GRAS domain family
		aco-miR171d	EVM0005010.1	1	GRAS domain family
		aco-miR171e	EVM0015578.1	3	Exostosin family
		aco-miR171e	EVM0016631.1	0.5	GRAS domain family
		aco-miR171e	EVM0005010.1	0.5	GRAS domain family
7	aco-miR2950	aco-miR2950	EVM0007243.1	2.5	F-box-like
		aco-miR2950	EVM0013122.1	2	F-box domain
		aco-miR2950	EVM0007243.1	2.5	F-box-like
8	aco-miR319	aco-miR319a.1	EVM0015532.1	3	Pectinesterase
		aco-miR319a.1	EVM0011599.1	1.5	Myb-like DNA-binding domain
		aco-miR319a.1	EVM0014047.1	3	TCP family transcription factor
		aco-miR319a.1	EVM0011013.1	2.5	TCP family transcription factor
		aco-miR319a.1	EVM0008539.1	2.5	-
		aco-miR319a.1	EVM0005330.1	2.5	-
		aco-miR319a.2	EVM0011599.1	1.5	Myb-like DNA-binding domain
		aco-miR319a.2	EVM0015532.1	3	Pectinesterase
		aco-miR319a.2	EVM0014047.1	3	TCP family transcription factor
		aco-miR319a.2	EVM0011013.1	2.5	TCP family transcription factor
		aco-miR319a.2	EVM0008539.1	2.5	-
		aco-miR319a.2	EVM0005330.1	2.5	-
		aco-miR319b	EVM0011599.1	1.5	Myb-like DNA-binding domain
		aco-miR319b	EVM0015532.1	3	Pectinesterase
		aco-miR319b	EVM0014047.1	3	TCP family transcription factor
		aco-miR319b	EVM0011013.1	2.5	TCP family transcription factor
		aco-miR319b	EVM0008539.1	2.5	-
		aco-miR319b	EVM0005330.1	2.5	-
		aco-miR319c	EVM0014785.1	3	Myb-like DNA-binding domain
		aco-miR319c	EVM0011599.1	1.5	Myb-like DNA-binding domain
		aco-miR319c	EVM0015532.1	3	Pectinesterase
		aco-miR319c	EVM0014047.1	3	TCP family transcription factor
		aco-miR319c	EVM0011013.1	2.5	TCP family transcription factor
		aco-miR319c	EVM0005330.1	2.5	-
		aco-miR319c	EVM0008539.1	2.5	-
		aco-miR319d	EVM0002193.1	3	Double-stranded RNA binding motif
		aco-miR319d	EVM0014785.1	3	Myb-like DNA-binding domain
		aco-miR319d	EVM0011599.1	1.5	Myb-like DNA-binding domain
		aco-miR319d	EVM0015532.1	3	Pectinesterase
		aco-miR319d	EVM0014047.1	3	TCP family transcription factor
		aco-miR319d	EVM0011013.1	2.5	TCP family transcription factor
		aco-miR319d	EVM0008539.1	2.5	-
		aco-miR319d	EVM0005330.1	2.5	-
9	aco-miR394	aco-miR394	EVM0002324.1	2.5	Hsp70 protein
		aco-miR394	EVM0003551.1	1	F-box domain
10	aco-miR395	aco-miR395a	EVM0008016.1	2.5	Tubulin/FtsZ family, GTPase domain
		aco-miR395a	EVM0000394.1	3	ATP-sulfurylase
		aco-miR395a	EVM0004479.1	3	Leucine rich repeat
		aco-miR395b.1	EVM0000394.1	3	ATP-sulfurylase
		aco-miR395b.1	EVM0004479.1	3	Leucine rich repeat
		aco-miR395b.1	EVM0008016.1	2.5	Tubulin/FtsZ family, GTPase domain
		aco-miR395b.2	EVM0000394.1	3	ATP-sulfurylase
		aco-miR395b.2	EVM0004479.1	3	Leucine rich repeat
		aco-miR395b.2	EVM0008016.1	2.5	Tubulin/FtsZ family, GTPase domain
11	aco-miR396	aco-miR396a.1	EVM0009024.1	2	SRF-type transcription factor (DNA-binding and dimerisation domain)
		aco-miR396a.1	EVM0005937.1	2	ATPase family associated with various cellular activities (AAA)
		aco-miR396a.1	EVM0006245.1	3	FHA domain
		aco-miR396a.1	EVM0003367.1	1.5	PPR repeat
		aco-miR396a.1	EVM0017357.1	3	Replication factor RFC1 C terminal domain
		aco-miR396a.1	EVM0003671.1	3	Virilizer, N-terminal
		aco-miR396a.1	EVM0008114.1	3	WRC
		aco-miR396a.1	EVM0005270.1	3	WRC
		aco-miR396a.1	EVM0009141.1	3	WRC
		aco-miR396a.1	EVM0002620.1	3	WRC
		aco-miR396a.1	EVM0015827.1	3	WRC
		aco-miR396a.1	EVM0006645.1	3	WRC
		aco-miR396a.2	EVM0005937.1	2	ATPase family associated with various cellular activities (AAA)
		aco-miR396a.2	EVM0006245.1	3	FHA domain
		aco-miR396a.2	EVM0003367.1	1.5	PPR repeat
		aco-miR396a.2	EVM0017357.1	3	Replication factor RFC1 C terminal domain
		aco-miR396a.2	EVM0009024.1	2	SRF-type transcription factor (DNA-binding and dimerisation domain)
		aco-miR396a.2	EVM0003671.1	3	Virilizer, N-terminal
		aco-miR396a.2	EVM0008114.1	3	WRC
		aco-miR396a.2	EVM0005270.1	3	WRC
		aco-miR396a.2	EVM0009141.1	3	WRC
		aco-miR396a.2	EVM0002620.1	3	WRC
		aco-miR396a.2	EVM0015827.1	3	WRC
		aco-miR396a.2	EVM0006645.1	3	WRC
		aco-miR396b	EVM0005937.1	2	ATPase family associated with various cellular activities (AAA)
		aco-miR396b	EVM0006245.1	3	FHA domain
		aco-miR396b	EVM0003367.1	1.5	PPR repeat
		aco-miR396b	EVM0017357.1	3	Replication factor RFC1 C terminal domain
		aco-miR396b	EVM0009024.1	2	SRF-type transcription factor (DNA-binding and dimerisation domain)
		aco-miR396b	EVM0003671.1	3	Virilizer, N-terminal
		aco-miR396b	EVM0008114.1	3	WRC
		aco-miR396b	EVM0005270.1	3	WRC
		aco-miR396b	EVM0009141.1	3	WRC
		aco-miR396b	EVM0002620.1	3	WRC
		aco-miR396b	EVM0015827.1	3	WRC
		aco-miR396b	EVM0006645.1	3	WRC
		aco-miR396c.1	EVM0005937.1	2	ATPase family associated with various cellular activities (AAA)
		aco-miR396c.1	EVM0006245.1	3	FHA domain
		aco-miR396c.1	EVM0003367.1	1.5	PPR repeat
		aco-miR396c.1	EVM0017357.1	3	Replication factor RFC1 C terminal domain
		aco-miR396c.1	EVM0009024.1	2	SRF-type transcription factor (DNA-binding and dimerisation domain)
		aco-miR396c.1	EVM0003671.1	3	Virilizer, N-terminal
		aco-miR396c.1	EVM0008114.1	3	WRC
		aco-miR396c.1	EVM0005270.1	3	WRC
		aco-miR396c.1	EVM0009141.1	3	WRC
		aco-miR396c.1	EVM0002620.1	3	WRC
		aco-miR396c.1	EVM0015827.1	3	WRC
		aco-miR396c.1	EVM0006645.1	3	WRC
		aco-miR396c.2	EVM0005937.1	2	ATPase family associated with various cellular activities (AAA)
		aco-miR396c.2	EVM0006245.1	3	FHA domain
		aco-miR396c.2	EVM0003367.1	1.5	PPR repeat
		aco-miR396c.2	EVM0017357.1	3	Replication factor RFC1 C terminal domain
		aco-miR396c.2	EVM0009024.1	2	SRF-type transcription factor (DNA-binding and dimerisation domain)
		aco-miR396c.2	EVM0003671.1	3	Virilizer, N-terminal
		aco-miR396c.2	EVM0008114.1	3	WRC
		aco-miR396c.2	EVM0005270.1	3	WRC
		aco-miR396c.2	EVM0009141.1	3	WRC
		aco-miR396c.2	EVM0002620.1	3	WRC
		aco-miR396c.2	EVM0015827.1	3	WRC
		aco-miR396c.2	EVM0006645.1	3	WRC
		aco-miR396d.2	EVM0007116.1	3	tRNase Z endonuclease
		aco-miR396d.2	EVM0011079.1	3	Phospholipase D C terminal
		aco-miR396d.2	EVM0005482.1	3	-
		aco-miR396d.2	EVM0000972.1	3	-
		aco-miR396d.2	EVM0000972.1	3	-
		aco-miR396e	EVM0005937.1	2	ATPase family associated with various cellular activities (AAA)
		aco-miR396e	EVM0003367.1	1.5	PPR repeat
		aco-miR396e	EVM0017357.1	3	Replication factor RFC1 C terminal domain
		aco-miR396e	EVM0009024.1	2	SRF-type transcription factor (DNA-binding and dimerisation domain)
		aco-miR396e	EVM0003671.1	3	Virilizer, N-terminal
		aco-miR396e	EVM0006645.1	3	WRC
		aco-miR396e	EVM0015827.1	3	WRC
		aco-miR396e	EVM0002620.1	3	WRC
		aco-miR396e	EVM0009141.1	3	WRC
		aco-miR396e	EVM0005270.1	3	WRC
		aco-miR396e	EVM0008114.1	3	WRC
12	aco-miR398	aco-miR398	EVM0007502.1	2.5	Major Facilitator Superfamily
13	aco-miR399	aco-miR399a	EVM0002432.1	3	Multicopper oxidase
		aco-miR399b	EVM0002432.1	3	Multicopper oxidase
14	aco-miR408	aco-miR408	EVM0001142.1	2	Autophagy-related protein C terminal domain
		aco-miR408	EVM0004200.1	3	2OG-Fe(II) oxygenase superfamily
		aco-miR408	EVM0001782.1	2	Plastocyanin-like domain
		aco-miR408	EVM0005902.1	3	GRAS domain family
		aco-miR408	EVM0011519.1	2.5	Regulator of Vps4 activity in the MVB pathway
		aco-miR408	EVM0015488.1	3	Thaumatin family
15	aco-miR477	aco-miR477	EVM0005902.1	1.5	GRAS domain family
		aco-miR477	EVM0009989.1	1.5	ATPase family associated with various cellular activities (AAA)
16	aco-miR827	aco-miR827	EVM0016033.1	2.5	ABC transporter
17	aco-miRN101	aco-miRN101a	EVM0011135.1	2.5	Acetyltransferase (GNAT) family
18	aco-miRN104	aco-miRN104.1	EVM0003075.1	2.5	-
19	aco-miRN106	aco-miRN106	EVM0013429.1	2	ZPR1 zinc-finger domain
20	aco-miRN12	aco-miRN12	EVM0002856.1	1.5	-
		aco-miRN12	EVM0008911.1	2	2OG-Fe(II) oxygenase superfamily
21	aco-miRN13	aco-miRN13	EVM0004708.1	3	B-box zinc finger
		aco-miRN13	EVM0009556.1	3	PPR repeat
22	aco-miRN14	aco-miRN14.1	EVM0005831.1	3	-
		aco-miRN14.1	EVM0006572.1	3	XRN 5'-3' exonuclease N-terminus
23	aco-miRN16	aco-miRN16	EVM0003691.1	3	N-terminal C2 in EEIG1 and EHBP1 proteins
24	aco-miRN19	aco-miRN19	EVM0010933.1	2	Protein kinase domain
		aco-miRN19	EVM0004831.1	3	Myb/SANT-like DNA-binding domain
25	aco-miRN22	aco-miRN22	EVM0010650.1	2.5	G-patch domain
		aco-miRN22	EVM0015711.1	3	NRDE-2, necessary for RNA interference
		aco-miRN22	EVM0002384.1	2.5	Protein kinase domain
		aco-miRN22	EVM0006348.1	3	-
		aco-miRN22	EVM0013509.1	2.5	-
		aco-miRN22	EVM0006324.1	2.5	-
		aco-miRN22	EVM0016070.1	2	-
26	aco-miRN23	aco-miRN23	EVM0005278.1	3	-
		aco-miRN23	EVM0005606.1	3	Protein kinase domain
		aco-miRN23	EVM0003784.1	3	PPR repeat family
		aco-miRN23	EVM0013574.1	2.5	WD domain, G-beta repeat
		aco-miRN23	EVM0003698.1	3	-
		aco-miRN23	EVM0005290.1	3	-
27	aco-miRN25	aco-miRN25	EVM0003458.1	2.5	Filament-like plant protein, long coiled-coil
28	aco-miRN27	aco-miRN27	EVM0015895.1	2.5	Protein kinase domain
		aco-miRN27	EVM0004779.1	2	FAD binding domain
		aco-miRN27	EVM0008972.1	3	Protein kinase domain
		aco-miRN27	EVM0009224.1	2.5	-
29	aco-miRN30	aco-miRN30	EVM0004754.1	2.5	short chain dehydrogenase
		aco-miRN30	EVM0004754.1	3	short chain dehydrogenase
		aco-miRN30	EVM0000713.1	2	AMP-binding enzyme
		aco-miRN30	EVM0011937.1	2	AP2 domain
		aco-miRN30	EVM0010138.1	2	AP2 domain
		aco-miRN30	EVM0005373.1	2.5	AP2 domain
		aco-miRN30	EVM0014313.1	2	Autophagy-related protein 13
		aco-miRN30	EVM0012780.1	2.5	D-mannose binding lectin
		aco-miRN30	EVM0016632.1	2	B3 DNA binding domain
		aco-miRN30	EVM0006157.1	1.5	Bestrophin, RFP-TM, chloride channel
		aco-miRN30	EVM0007919.1	2.5	Core-2/I-Branching enzyme
		aco-miRN30	EVM0005419.1	2	BTB/POZ domain
		aco-miRN30	EVM0012667.1	1	BURP domain
		aco-miRN30	EVM0016025.1	2	Histone-like transcription factor (CBF/NF-Y) and archaeal histone
		aco-miRN30	EVM0011089.1	2	CCT motif
		aco-miRN30	EVM0003144.1	1.5	COBRA-like protein
		aco-miRN30	EVM0016795.1	2.5	COBRA-like protein
		aco-miRN30	EVM0012948.1	3	COBRA-like protein
		aco-miRN30	EVM0011511.1	1	Plastocyanin-like domain
		aco-miRN30	EVM0012633.1	2.5	Multicopper oxidase
		aco-miRN30	EVM0014105.1	2	Seed dormancy control
		aco-miRN30	EVM0001391.1	1	DOMON domain
		aco-miRN30	EVM0014472.1	2.5	Exostosin family
		aco-miRN30	EVM0012217.1	1	Fantastic Four meristem regulator
		aco-miRN30	EVM0017517.1	2	Fasciclin domain
		aco-miRN30	EVM0000232.1	2.5	Alpha 1,4-glycosyltransferase conserved region
		aco-miRN30	EVM0017058.1	2	Glycosyl hydrolases family 38 N-terminal domain
		aco-miRN30	EVM0018307.1	2	Glycosyl transferase family 8
		aco-miRN30	EVM0004245.1	2	Glycosyltransferase family 92
		aco-miRN30	EVM0004184.1	1	GMC oxidoreductase
		aco-miRN30	EVM0003761.1	2	GRAS domain family
		aco-miRN30	EVM0015851.1	3	Legume lectin domain
		aco-miRN30	EVM0013849.1	2.5	GDSL-like Lipase/Acylhydrolase
		aco-miRN30	EVM0014255.1	2.5	GDSL-like Lipase/Acylhydrolase
		aco-miRN30	EVM0017819.1	2	Leucine Rich repeat
		aco-miRN30	EVM0015443.1	3	Membrane transport protein
		aco-miRN30	EVM0001588.1	3	Mitochondrial carrier protein
		aco-miRN30	EVM0001891.1	2	Myb-like DNA-binding domain
		aco-miRN30	EVM0017905.1	2	Myb-like DNA-binding domain
		aco-miRN30	EVM0001447.1	2	Ferric reductase NAD binding domain
		aco-miRN30	EVM0013113.1	1.5	No apical meristem (NAM) protein
		aco-miRN30	EVM0011781.1	3	OPT oligopeptide transporter protein
		aco-miRN30	EVM0011465.1	2	Transcriptional repressor, ovate
		aco-miRN30	EVM0001784.1	3	Transcriptional repressor, ovate
		aco-miRN30	EVM0008637.1	2	Transcriptional repressor, ovate
		aco-miRN30	EVM0001240.1	2.5	Pectinesterase
		aco-miRN30	EVM0011261.1	2	Pectinesterase
		aco-miRN30	EVM0016599.1	2	Peroxidase
		aco-miRN30	EVM0008162.1	1	Protein kinase domain
		aco-miRN30	EVM0000242.1	1	Protein kinase domain
		aco-miRN30	EVM0008730.1	1.5	Protein kinase domain
		aco-miRN30	EVM0009020.1	2	Protein kinase domain
		aco-miRN30	EVM0010228.1	2.5	Protein kinase domain
		aco-miRN30	EVM0001879.1	2	Protein tyrosine kinase
		aco-miRN30	EVM0017049.1	2	Protein tyrosine kinase
		aco-miRN30	EVM0004529.1	2	Protein tyrosine kinase
		aco-miRN30	EVM0011417.1	2.5	Protein tyrosine kinase
		aco-miRN30	EVM0013976.1	1	Pollen allergen
		aco-miRN30	EVM0014956.1	2.5	Pollen proteins Ole e I like
		aco-miRN30	EVM0017161.1	2	Pollen proteins Ole e I like
		aco-miRN30	EVM0017161.1	3	Pollen proteins Ole e I like
		aco-miRN30	EVM0017674.1	1	Associated with HOX
		aco-miRN30	EVM0005913.1	1.5	Associated with HOX
		aco-miRN30	EVM0013276.1	1	PPR repeat
		aco-miRN30	EVM0005200.1	2	PPR repeat
		aco-miRN30	EVM0011575.1	1	PPR repeat family
		aco-miRN30	EVM0008509.1	2	tRNA pseudouridine synthase
		aco-miRN30	EVM0008245.1	3	Pyridoxamine 5'-phosphate oxidase
		aco-miRN30	EVM0017086.1	0	Ribosomal protein S15
		aco-miRN30	EVM0012328.1	2.5	RNA polymerase Rpb2, domain 6
		aco-miRN30	EVM0012328.1	3	RNA polymerase Rpb2, domain 6
		aco-miRN30	EVM0002408.1	2	RNA recognition motif. (a.k.a. RRM, RBD, or RNP domain)
		aco-miRN30	EVM0002836.1	2	START domain
		aco-miRN30	EVM0014027.1	1.5	Xylanase inhibitor N-terminal
		aco-miRN30	EVM0002822.1	2	Tetratricopeptide repeat
		aco-miRN30	EVM0006785.1	2.5	VQ motif
		aco-miRN30	EVM0010762.1	3	WD domain, G-beta repeat
		aco-miRN30	EVM0017043.1	2	WRKY DNA -binding domain
		aco-miRN30	EVM0007431.1	2	Dof domain, zinc finger
		aco-miRN30	EVM0000424.1	2	Dof domain, zinc finger
		aco-miRN30	EVM0005176.1	3	Ring finger domain
		aco-miRN30	EVM0012625.1	2	Ring finger domain
		aco-miRN30	EVM0006874.1	2	Ring finger domain
		aco-miRN30	EVM0006388.1	2	Ring finger domain
30	aco-miRN33	aco-miRN33	EVM0008377.1	3	Multicopper oxidase
		aco-miRN33	EVM0007044.1	2.5	2OG-Fe(II) oxygenase superfamily
		aco-miRN33	EVM0015229.1	3	Chlorophyll A-B binding protein
		aco-miRN33	EVM0006164.1	3	Chlorophyll A-B binding protein
		aco-miRN33	EVM0001978.1	3	Exo70 exocyst complex subunit
		aco-miRN33	EVM0013285.1	2.5	Glycosyl hydrolases family 17
		aco-miRN33	EVM0006378.1	1.5	HMG-box domain
		aco-miRN33	EVM0003325.1	2	Leucine rich repeat
		aco-miRN33	EVM0005792.1	3	Protein tyrosine kinase
		aco-miRN33	EVM0006126.1	3	Protein tyrosine kinase
		aco-miRN33	EVM0014509.1	2.5	Sterol methyltransferase C-terminal
		aco-miRN33	EVM0000667.1	3	-
31	aco-miRN36	aco-miRN36	EVM0001415.1	3	Amidase
		aco-miRN36	EVM0012835.1	3	Amidase
32	aco-miRN37	aco-miRN37a	EVM0005784.1	2.5	Major Facilitator Superfamily
		aco-miRN37a	EVM0014805.1	2.5	Major Facilitator Superfamily
33	aco-miRN38	aco-miRN38	EVM0008267.1	0.5	YT521-B-like domain
		aco-miRN38	EVM0003566.1	3	Glycosyltransferase family 20
		aco-miRN38	EVM0004040.1	1.5	YT521-B-like domain
34	aco-miRN3	aco-miRN3a.2	EVM0010090.1	2.5	Agenet domain
		aco-miRN3a.2	EVM0015578.1	2	Exostosin family
		aco-miRN3b.2	EVM0012411.1	1.5	-
		aco-miRN3b.2	EVM0005724.1	2	PPR repeat family
		aco-miRN3b.2	EVM0012411.1	2.5	-
35	aco-miRN40	aco-miRN40	EVM0012920.1	3	MgsA AAA+ ATPase C terminal
		aco-miRN40	EVM0017259.1	2.5	Cyclin, N-terminal domain
36	aco-miRN44	aco-miRN44	EVM0001678.1	2	Fanconi Anaemia group E protein FANCE
		aco-miRN44	EVM0003467.1	2.5	Legume lectin domain
		aco-miRN44	EVM0003021.1	2	Leucine rich repeat
		aco-miRN44	EVM0004000.1	2	Leucine rich repeat
		aco-miRN44	EVM0017535.1	3	Cytochrome P450
		aco-miRN44	EVM0001079.1	2	Peroxidase
		aco-miRN44	EVM0003546.1	3	Phytanoyl-CoA dioxygenase (PhyH)
		aco-miRN44	EVM0006335.1	1.5	Pyruvate kinase, barrel domain
		aco-miRN44	EVM0017197.1	2	PLATZ transcription factor
		aco-miRN44	EVM0003262.1	2	Ribosomal protein L4/L1 family
		aco-miRN44	EVM0013699.1	1.5	Syntaxin-like protein
		aco-miRN44	EVM0015372.1	3	Common central domain of tyrosinase
		aco-miRN44	EVM0002220.1	2	UDP-glucoronosyl and UDP-glucosyl transferase
		aco-miRN44	EVM0001176.1	2	-
		aco-miRN44	EVM0011092.1	3	-
37	aco-miRN45	aco-miRN45	EVM0009928.1	2.5	TIP49 C-terminus
		aco-miRN45	EVM0004811.1	2.5	Cellulose synthase
		aco-miRN45	EVM0000118.1	2.5	RNA 2'-phosphotransferase, Tpt1 / KptA family
		aco-miRN45	EVM0002456.1	3	SNF2 family N-terminal domain
		aco-miRN45	EVM0016961.1	3	-
38	aco-miRN47	aco-miRN47	EVM0007587.1	0	-
		aco-miRN47	EVM0016504.1	1.5	-
39	aco-miRN49	aco-miRN49	EVM0001377.1	3	SAM dependent carboxyl methyltransferase
		aco-miRN49	EVM0007115.1	3	SAM dependent carboxyl methyltransferase
		aco-miRN49	EVM0013856.1	3	SAM dependent carboxyl methyltransferase
		aco-miRN49	EVM0012029.1	3	SAM dependent carboxyl methyltransferase
		aco-miRN49	EVM0008364.1	2	Nup133 N terminal like
		aco-miRN49	EVM0013295.1	3	-
40	aco-miRN4	aco-miRN4c	EVM0014939.1	1.5	Vacuolar sorting protein 9 (VPS9) domain
41	aco-miRN50	aco-miRN50	EVM0014432.1	3	Plasma-membrane choline transporter
		aco-miRN50	EVM0011658.1	2.5	Regulator of Vps4 activity in the MVB pathway
42	aco-miRN51	aco-miRN51	EVM0012788.1	1	Leucine rich repeat
		aco-miRN51	EVM0015297.1	2	PITH domain
		aco-miRN51	EVM0014061.1	0.5	Protein kinase domain
		aco-miRN51	EVM0006576.1	2.5	Protein kinase domain
		aco-miRN51	EVM0001744.1	1.5	Protein tyrosine kinase
		aco-miRN51	EVM0018281.1	0.5	Protein tyrosine kinase
		aco-miRN51	EVM0001068.1	1.5	Protein tyrosine kinase
		aco-miRN51	EVM0011459.1	2.5	Protein tyrosine kinase
		aco-miRN51	EVM0002364.1	1.5	Protein tyrosine kinase
		aco-miRN51	EVM0011256.1	2.5	Protein tyrosine kinase
		aco-miRN51	EVM0003485.1	3	Protein tyrosine kinase
		aco-miRN51	EVM0001702.1	3	Protein tyrosine kinase
		aco-miRN51	EVM0009976.1	2.5	Protein tyrosine kinase
		aco-miRN51	EVM0014931.1	2.5	Protein tyrosine kinase
		aco-miRN51	EVM0007176.1	2	Protein tyrosine kinase
		aco-miRN51	EVM0004488.1	3	Protein tyrosine kinase
43	aco-miRN53	aco-miRN53	EVM0001900.1	2	Endomembrane protein 70
		aco-miRN53	EVM0007390.1	2	Endomembrane protein 70
44	aco-miRN58	aco-miRN58	EVM0016876.1	1.5	YT521-B-like domain
		aco-miRN58	EVM0008267.1	2.5	YT521-B-like domain
45	aco-miRN5	aco-miRN5a	EVM0012708.1	2.5	MCM2/3/5 family
		aco-miRN5a	EVM0003644.1	2.5	Helix-loop-helix DNA-binding domain
46	aco-miRN6	aco-miRN6	EVM0004305.1	3	POT family
47	aco-miRN60	aco-miRN60	EVM0000304.1	0	Nucleotide-sugar transporter
		aco-miRN60	EVM0017998.1	3	BAH domain
48	aco-miRN61	aco-miRN61	EVM0012007.1	2.5	PPR repeat family
		aco-miRN61	EVM0014058.1	3	Protein tyrosine kinase
49	aco-miRN64	aco-miRN64	EVM0010298.1	2	SAC3/GANP family
50	aco-miRN66	aco-miRN66c	EVM0002760.1	2.5	TCP-1/cpn60 chaperonin family
51	aco-miRN69	aco-miRN69	EVM0006548.1	1	Surp module
		aco-miRN69	EVM0010446.1	3	Amino acid permease
		aco-miRN69	EVM0003005.1	2.5	ANTH domain
		aco-miRN69	EVM0016892.1	3	Biotin-requiring enzyme
		aco-miRN69	EVM0011089.1	2	CCT motif
		aco-miRN69	EVM0016795.1	3	COBRA-like protein
		aco-miRN69	EVM0004883.1	2.5	RNA polymerase II-binding domain.
		aco-miRN69	EVM0015251.1	2.5	Protein of unknown function, DUF617
		aco-miRN69	EVM0012241.1	3	Extensin-like region
		aco-miRN69	EVM0001853.1	2	FF domain
		aco-miRN69	EVM0016059.1	1	Formin Homology 2 Domain
		aco-miRN69	EVM0006419.1	3	Formin Homology 2 Domain
		aco-miRN69	EVM0016653.1	3	Glyoxal oxidase N-terminus
		aco-miRN69	EVM0005343.1	2.5	HSF-type DNA-binding
		aco-miRN69	EVM0017666.1	2.5	Late embryogenesis abundant protein
		aco-miRN69	EVM0015265.1	2	Leucine Rich Repeat
		aco-miRN69	EVM0017819.1	2	Leucine Rich repeat
		aco-miRN69	EVM0001311.1	2	Leucine rich repeat
		aco-miRN69	EVM0011767.1	2.5	MFS/sugar transport protein
		aco-miRN69	EVM0001588.1	3	Mitochondrial carrier protein
		aco-miRN69	EVM0008067.1	2	Myb/SANT-like DNA-binding domain
		aco-miRN69	EVM0013895.1	2.5	Nicotianamine synthase protein
		aco-miRN69	EVM0014280.1	3	NPH3 family
		aco-miRN69	EVM0010251.1	2.5	GDSL/SGNH-like Acyl-Esterase family found in Pmr5 and Cas1p
		aco-miRN69	EVM0012620.1	2.5	GDSL/SGNH-like Acyl-Esterase family found in Pmr5 and Cas1p
		aco-miRN69	EVM0003563.1	2.5	Protein kinase domain
		aco-miRN69	EVM0000242.1	2.5	Protein kinase domain
		aco-miRN69	EVM0011266.1	3	Protein tyrosine kinase
		aco-miRN69	EVM0014956.1	2	Pollen proteins Ole e I like
		aco-miRN69	EVM0014956.1	3	Pollen proteins Ole e I like
		aco-miRN69	EVM0017161.1	2.5	Pollen proteins Ole e I like
		aco-miRN69	EVM0012868.1	3	PPR repeat family
		aco-miRN69	EVM0009367.1	2	Prolamin-like
		aco-miRN69	EVM0012714.1	2.5	Purine nucleobase transmembrane transport
		aco-miRN69	EVM0009584.1	2.5	SET domain
		aco-miRN69	EVM0000263.1	2	Zinc finger, C3HC4 type (RING finger)
		aco-miRN69	EVM0003556.1	3	Dof domain, zinc finger
		aco-miRN69	EVM0007431.1	2.5	Dof domain, zinc finger
		aco-miRN69	EVM0000424.1	3	Dof domain, zinc finger
		aco-miRN69	EVM0006388.1	2.5	Ring finger domain
		aco-miRN69	EVM0005176.1	3	Ring finger domain
		aco-miRN69	EVM0007933.1	2.5	-
		aco-miRN69	EVM0005932.1	3	-
		aco-miRN69	EVM0013077.1	2.5	-
		aco-miRN69	EVM0001049.1	2.5	-
52	aco-miRN70	aco-miRN70	EVM0017463.1	2.5	DEAD/DEAH box helicase
53	aco-miRN71	aco-miRN71	EVM0012499.1	3	-
54	aco-miRN73	aco-miRN73	EVM0013266.1	0	Ring finger domain
		aco-miRN73	EVM0011996.1	3	ABC transporter
		aco-miRN73	EVM0004695.1	3	Glycosyl hydrolase family 3 C-terminal domain
		aco-miRN73	EVM0005239.1	2.5	Glycosyl hydrolases family 35
		aco-miRN73	EVM0001871.1	2.5	Lipase (class 3)
		aco-miRN73	EVM0007811.1	3	Protein kinase domain
		aco-miRN73	EVM0017486.1	3	Transferase family
		aco-miRN73	EVM0009067.1	0.5	Ring finger domain
		aco-miRN73	EVM0007921.1	1.5	-
		aco-miRN73	EVM0011712.1	1.5	-
55	aco-miRN75	aco-miRN75	EVM0006354.1	2.5	Cellulase (glycosyl hydrolase family 5)
		aco-miRN75	EVM0002681.1	2.5	Cellulase (glycosyl hydrolase family 5)
		aco-miRN75	EVM0009002.1	2.5	Sodium/hydrogen exchanger family
		aco-miRN75	EVM0006215.1	3	Subtilase family
		aco-miRN75	EVM0014347.1	2.5	Protein kinase domain
		aco-miRN75	EVM0013012.1	2.5	-
56	aco-miRN76	aco-miRN76	EVM0003261.1	1	-
		aco-miRN76	EVM0009443.1	2.5	Transcription mediator complex subunit Med12
		aco-miRN76	EVM0006189.1	2.5	Myosin head (motor domain)
57	aco-miRN80	aco-miRN80	EVM0000966.1	3	Protein kinase domain
		aco-miRN80	EVM0000713.1	2.5	AMP-binding enzyme
		aco-miRN80	EVM0013271.1	2	Leucine Rich repeat
		aco-miRN80	EVM0002822.1	3	Tetratricopeptide repeat
		aco-miRN80	EVM0016937.1	2.5	VQ motif
		aco-miRN80	EVM0003880.1	1.5	Zinc finger C-x8-C-x5-C-x3-H type (and similar)
		aco-miRN80	EVM0010753.1	2	ZF-HD protein dimerisation region
		aco-miRN80	EVM0016666.1	3	-
58	aco-miRN87	aco-miRN87a	EVM0002947.1	3	-
		aco-miRN87a	EVM0007160.1	3	Pectinesterase
59	aco-miRN88	aco-miRN88a	EVM0012872.1	1.5	-
		aco-miRN88a	EVM0013956.1	3	ABC-2 type transporter
		aco-miRN88a	EVM0001063.1	2	AP2 domain
		aco-miRN88a	EVM0014570.1	2	-
60	aco-miRN8	aco-miRN8d	EVM0004802.1	2.5	Protein of unknown function (DUF1644)
		aco-miRN8d	EVM0008635.1	2.5	Glycosyl hydrolases family 31
		aco-miRN8d	EVM0006970.1	3	-
61	aco-miRN9	aco-miRN9	EVM0001006.1	2	HAD superfamily, subfamily IIIB (Acid phosphatase)
		aco-miRN9	EVM0002869.1	2.5	HAD superfamily, subfamily IIIB (Acid phosphatase)
		aco-miRN9	EVM0004644.1	3	HAD superfamily, subfamily IIIB (Acid phosphatase)
		aco-miRN9	EVM0005339.1	2.5	PPR repeat family
		aco-miRN9	EVM0009237.1	3	SET domain
		aco-miRN9	EVM0015277.1	2.5	Component of IIS longevity pathway SMK-1
62	aco-miRN91	aco-miRN91	EVM0012411.1	1	-
		aco-miRN91	EVM0011236.1	3	Metallopeptidase family M24
63	aco-miRN93	aco-miRN93	EVM0011202.1	3	Ferric reductase NAD binding domain
64	aco-miRN95	aco-miRN95	EVM0008295.1	3	XYPPX repeat (two copies)
65	aco-miRN97	aco-miRN97	EVM0014683.1	3	-
66	aco-miRN98	aco-miRN98	EVM0010854.1	2.5	Myosin head (motor domain)
		aco-miRN98	EVM0000208.1	3	Peptidase family M48
		aco-miRN98	EVM0015661.1	3	RNA recognition motif. (a.k.a. RRM, RBD, or RNP domain)
		aco-miRN98	EVM0002441.1	3	Xylanase inhibitor N-terminal
		aco-miRN98	EVM0012264.1	3	-
		aco-miRN98	EVM0016400.1	3	-

## Sheet: Table S3
Table S3. Predicted lncRNAs
LncRNA_ID	Length	Genomic location				Normalized expression value (log2)
		Chr	Stand	Start	End	Fl	Le	Rt	St
STRG.1.1	2221	LG01	+	146374	148594	8.40607	8.62074	7.8668	9.30552
STRG.100.1	359	LG01	+	7023376	7023734	7.48946	10.0259	6.21745	5.77887
STRG.1000.1	449	LG04	+	11790023	11790471	0	8.42641	0	7.56521
STRG.1004.1	644	LG04	-	12307398	12308041	0	8.44501	0	5.30553
STRG.1005.1	234	LG04	+	12716687	12716920	0	8.34008	0	8.50907
STRG.1008.1	1045	LG04	+	13918292	13919336	0	8.73717	0	6.26593
STRG.1011.1	740	LG04	+	15399192	15399931	0	9.34558	0	7.76664
STRG.1013.1	307	LG04	-	15764843	15765149	0	9.27179	0	7.95925
STRG.1014.1	330	LG04	+	16700331	16700660	0	9.16634	0	5.64522
STRG.1016.1	392	LG04	+	17022330	17022721	0	9.1445	0	5.85151
STRG.1017.1	232	LG04	+	18282721	18282952	0	9.52123	0	10.3272
STRG.1027.1	1543	LG04	+	23930744	23932286	0	9.32456	0	7.55472
STRG.1029.1	1550	LG04	+	24217393	24218942	0	9.03643	0	9.13422
STRG.103.1	495	LG01	+	7105632	7106126	7.68866	8.88777	5.80086	8.82365
STRG.1031.1	227	LG04	-	24316181	24316407	0	9.79636	0	8.69097
STRG.1032.1	233	LG04	-	24437583	24437815	0	9.04171	0	10.5797
STRG.1033.1	255	LG04	+	24464959	24465213	0	10.1843	0	10.7257
STRG.1036.1	1029	LG04	+	24999944	25000972	0	9.28688	0	9.37018
STRG.1037.1	284	LG04	+	25149528	25149811	0	9.56958	0	8.22157
STRG.104.1	447	LG01	+	7106700	7107146	7.90113	7.93608	8.08075	8.43943
STRG.1040.1	439	LG04	-	25191236	25191674	0	9.04088	0	6.23397
STRG.1041.1	737	LG04	+	25422506	25423242	0	9.18931	0	5.62181
STRG.1042.1	263	LG04	+	25837957	25838219	0	9.48926	0	10.105
STRG.1043.1	937	LG04	-	25976197	25977133	0	9.55712	0	5.30646
STRG.1044.1	542	LG04	+	25957823	25958364	0	8.74351	0	5.87164
STRG.1045.1	506	LG04	+	25961088	25961593	0	9.01256	0	6.65415
STRG.1046.1	650	LG04	+	25994698	25995347	0	9.18249	0	5.22468
STRG.1047.1	1222	LG04	+	25997196	25998417	0	9.0406	0	5.77552
STRG.1050.1	279	LG04	+	26468811	26469089	0	9.06599	0	7.83913
STRG.1052.1	356	LG04	+	26719535	26719890	0	8.0238	0	6.6539
STRG.1056.1	390	LG04	+	27426514	27426903	0	9.31179	0	8.00478
STRG.1067.1	201	LG04	-	29220756	29220956	0	9.32507	0	8.30178
STRG.107.1	493	LG01	-	7406734	7407226	5.57529	7.68961	9.47974	6.86752
STRG.1070.1	1146	LG05	+	164969	166114	0	9.18296	0	5.35628
STRG.1072.1	401	LG05	+	414412	414812	0	8.25416	0	5.66727
STRG.1073.1	547	LG05	-	450947	451493	0	8.01735	0	6.02075
STRG.1074.1	913	LG05	+	491305	492217	0	12.1554	0	6.34232
STRG.1080.1	587	LG05	-	851449	852035	0	0	0	7.15184
STRG.1084.1	587	LG05	-	1396642	1397228	0	0	0	7.11233
STRG.1086.1	3770	LG05	+	2352135	2355904	0	0	0	5.95062
STRG.109.1	501	LG01	-	7571123	7571623	5.87966	6.97358	9.03529	5.77587
STRG.1093.1	605	LG05	+	3746417	3747021	0	0	0	6.56476
STRG.11.1	984	LG01	+	473969	474952	5.71154	5.30975	6.55935	8.62113
STRG.1100.1	460	LG05	+	4343795	4344254	0	0	0	5.4973
STRG.1104.1	211	LG05	-	4745821	4746031	0	0	0	8.3311
STRG.1105.1	1183	LG05	+	5052329	5053511	0	0	0	6.49336
STRG.1112.1	775	LG05	-	10649028	10649802	0	0	0	6.14857
STRG.1114.1	235	LG05	-	10929085	10929319	0	0	0	8.96524
STRG.1115.1	523	LG05	+	11054935	11055457	0	0	0	5.7612
STRG.1116.1	252	LG05	-	11207713	11207964	0	0	0	9.01429
STRG.1117.1	415	LG05	+	11895625	11896039	0	0	0	5.20428
STRG.112.1	342	LG01	+	7894363	7894704	5.32396	5.67846	7.82935	6.23943
STRG.1121.1	841	LG05	-	12141247	12142087	0	0	0	5.81632
STRG.1124.1	229	LG05	-	12667424	12667652	0	0	0	8.11442
STRG.1126.1	3647	LG05	+	13117737	13121383	0	0	0	6.52468
STRG.1127.1	3354	LG05	+	13139843	13143196	0	0	0	6.09886
STRG.1132.1	1316	LG05	+	14037026	14038341	0	0	0	5.6686
STRG.1134.1	1277	LG05	+	14276098	14277374	0	0	0	5.97063
STRG.1136.1	1255	LG05	+	14490404	14491658	0	0	0	5.24713
STRG.1138.1	295	LG05	+	14646908	14647202	0	0	0	5.24341
STRG.114.1	707	LG01	+	7958508	7959214	6.49463	5.90146	6.93756	6.04221
STRG.1141.1	3271	LG05	+	14678025	14681295	0	0	0	7.06731
STRG.1142.1	1748	LG05	+	14681855	14683602	0	0	0	7.60968
STRG.1143.1	211	LG05	+	14686464	14686674	0	0	0	7.86666
STRG.1147.1	772	LG05	+	15438009	15438780	0	0	0	7.74031
STRG.1148.1	471	LG05	+	15438924	15439394	0	0	0	7.68393
STRG.1150.1	2022	LG05	+	15852251	15854272	0	0	0	7.3709
STRG.1151.1	1954	LG05	-	16039198	16041151	0	0	0	6.3522
STRG.1152.1	419	LG05	-	16018279	16018697	0	0	0	5.37139
STRG.1155.1	1567	LG05	+	16412503	16414069	0	0	0	6.62043
STRG.1158.1	994	LG05	+	16764014	16765007	0	0	0	6.23115
STRG.116.1	1075	LG01	-	8102257	8103331	9.45348	5.56785	5.70052	6.83753
STRG.1160.1	407	LG05	-	16914909	16915315	0	0	0	5.48843
STRG.1161.1	3199	LG05	+	16967718	16970916	0	0	0	7.54336
STRG.1162.1	2509	LG05	+	16971478	16973986	0	0	0	8.52834
STRG.1166.1	510	LG05	+	17448761	17449270	0	0	0	5.29306
STRG.1167.1	512	LG05	+	17449885	17450396	0	0	0	6.58805
STRG.117.1	609	LG01	+	8129692	8130300	7.77351	5.8004	6.22332	7.00848
STRG.1171.1	730	LG05	+	17767858	17768587	0	0	0	7.51451
STRG.1173.1	1025	LG05	+	17771442	17772466	0	0	0	7.80281
STRG.1176.1	497	LG05	-	18255125	18255621	0	0	0	6.0108
STRG.1179.1	383	LG05	-	18782800	18783182	0	0	0	6.29684
STRG.1185.1,STRG.1185.2	3146	LG05	+	18890307	18893452	0	0	0	6.84549
STRG.1186.1	1503	LG05	+	19009909	19011411	0	0	0	5.62942
STRG.119.1	438	LG01	+	8316180	8316617	7.29086	8.08323	6.41153	7.3214
STRG.1193.1	201	LG05	+	19978372	19978572	0	0	0	9.63994
STRG.1194.1	609	LG05	+	20103420	20104028	0	0	0	7.44306
STRG.1195.1	940	LG05	+	20104581	20105520	0	0	0	7.68818
STRG.1196.1	446	LG05	+	20106209	20106654	0	0	0	7.41942
STRG.1198.1	665	LG05	+	20156870	20157534	0	0	0	5.77245
STRG.12.1	2484	LG01	+	475470	477953	5.55601	6.95173	6.48529	8.2672
STRG.120.1	509	LG01	+	8472385	8472893	9.25024	8.08195	7.49307	5.94059
STRG.1201.1	1174	LG05	-	20492586	20493759	0	0	0	6.42563
STRG.1202.1	670	LG05	-	20494812	20495481	0	0	0	6.74589
STRG.1206.1	426	LG05	+	20714758	20715183	0	0	0	6.53743
STRG.1207.1	694	LG05	+	20715607	20716300	0	0	0	6.53842
STRG.1208.1	3372	LG05	+	20888952	20892323	0	0	0	6.1139
STRG.1209.1	1376	LG05	+	20936044	20937419	0	0	0	5.80104
STRG.1210.1	516	LG05	+	20961486	20962001	0	0	0	5.68125
STRG.1212.1	510	LG05	-	21032941	21033450	0	0	0	6.31638
STRG.1214.1	1515	LG05	-	21050157	21051671	0	0	0	7.39831
STRG.1215.1	345	LG05	+	21164130	21164474	0	0	0	5.19067
STRG.1217.1	1512	LG05	+	21578493	21580004	0	0	0	5.93321
STRG.122.1	3006	LG01	+	8459775	8462780	6.50398	7.88268	6.42141	6.5029
STRG.1221.1	520	LG05	+	22098599	22099118	0	0	0	5.89734
STRG.1222.1	547	LG05	+	22167493	22168039	0	0	0	5.22344
STRG.1224.1	1011	LG05	-	22181485	22182495	0	0	0	6.87188
STRG.1227.1	1130	LG05	+	22462679	22463808	0	0	0	5.86507
STRG.123.1	1630	LG01	+	8549559	8551188	5.78999	5.32322	6.45621	5.51491
STRG.1231.1	1077	LG05	+	22549925	22551001	0	0	0	5.64595
STRG.1233.1	628	LG05	+	22866267	22866894	0	0	0	5.89887
STRG.1234.1	310	LG05	+	23076361	23076670	0	0	0	5.29257
STRG.1237.1	468	LG05	+	23403573	23404040	0	0	0	6.25925
STRG.1239.1	637	LG05	+	23526714	23527350	0	0	0	7.07098
STRG.1240.1	253	LG05	+	23530167	23530419	0	0	0	7.39949
STRG.1243.1	334	LG05	+	23642541	23642874	0	0	0	5.62124
STRG.1244.1	395	LG05	+	23660834	23661228	0	0	0	7.83763
STRG.1245.1,STRG.1245.2	2325	LG05	+	23654633	23656957	0	0	0	9.38802
STRG.1246.1	1100	LG05	+	23657094	23658193	0	0	0	8.26029
STRG.1247.1	495	LG05	+	23698109	23698603	0	0	0	6.18532
STRG.1249.1	447	LG05	+	23709441	23709887	0	0	0	5.43013
STRG.125.1	1264	LG01	-	8773149	8774412	8.10876	7.03463	6.37988	6.54104
STRG.1250.1	345	LG05	+	23710614	23710958	0	0	0	5.95444
STRG.1252.1	734	LG05	+	23687909	23688642	0	0	0	7.80137
STRG.1257.1	865	LG05	+	23943996	23944860	0	0	0	6.28756
STRG.126.1	606	LG01	+	9165831	9166436	8.68915	7.58805	5.92568	7.74913
STRG.1261.1	2503	LG05	+	24385633	24388135	0	0	0	7.20157
STRG.1262.1	352	LG05	+	24394353	24394704	0	0	0	6.94092
STRG.1264.1	625	LG05	+	24495219	24495843	0	0	0	6.46675
STRG.1269.1	459	LG05	+	24998188	24998646	0	0	0	5.78457
STRG.1270.1	842	LG05	+	24998716	24999557	0	0	0	6.17344
STRG.1271.1	1401	LG05	+	25000719	25002119	0	0	0	5.63529
STRG.1272.1	596	LG05	+	25052621	25053216	0	0	0	7.71184
STRG.1273.1	724	LG05	+	25054305	25055028	0	0	0	5.85577
STRG.1275.1	980	LG05	-	25165066	25166045	0	0	0	5.97989
STRG.1278.1	1239	LG05	+	25257211	25258449	0	0	0	5.41121
STRG.1283.1	533	LG05	-	25453980	25454512	0	0	0	6.07666
STRG.1284.1	465	LG05	-	25515780	25516244	0	0	0	5.65321
STRG.1288.1	957	LG05	+	25607795	25608751	0	0	0	5.81698
STRG.129.1	350	LG01	-	9366166	9366515	8.40542	5.5844	6.20848	5.85226
STRG.1291.1	2916	LG05	+	25755211	25758126	0	0	0	5.71029
STRG.1294.1	3367	LG05	+	26017753	26021119	0	0	0	6.39223
STRG.1295.1	720	LG05	+	26021437	26022156	0	0	0	6.10813
STRG.1297.1	398	LG06	+	249460	249857	0	0	0	6.0677
STRG.1298.1	585	LG06	+	257808	258392	0	0	0	5.36898
STRG.13.1	1205	LG01	+	478577	479781	6.45148	6.02114	5.84399	7.90132
STRG.130.1	330	LG01	+	9512061	9512390	6.72134	5.69825	9.34647	6.90178
STRG.1301.1	224	LG06	+	579278	579501	0	0	0	8.14004
STRG.1304.1	1167	LG06	+	1002447	1003613	0	0	0	7.47263
STRG.1305.1	489	LG06	+	1343846	1344334	0	0	0	5.91154
STRG.1306.1	2289	LG06	-	1397233	1399521	0	0	0	6.19253
STRG.1309.1	330	LG06	+	2074505	2074834	0	0	0	7.75714
STRG.131.1	211	LG01	+	9512825	9513035	7.64521	5.33572	7.23712	7.45639
STRG.1310.1	308	LG06	-	2156348	2156655	0	0	0	11.774
STRG.1312.1	359	LG06	-	2443119	2443477	0	0	0	5.45085
STRG.1313.1	963	LG06	-	2623553	2624515	0	0	0	5.68338
STRG.1315.1	2252	LG06	-	3008858	3011109	0	0	0	6.10232
STRG.1316.1	1599	LG06	-	3023069	3024667	0	0	0	5.34769
STRG.1323.1	351	LG06	+	3505896	3506246	0	0	0	5.48426
STRG.1325.1	592	LG06	+	3485840	3486431	0	0	0	6.46705
STRG.1327.1	348	LG06	+	3499371	3499718	0	0	0	7.44379
STRG.1328.1	463	LG06	+	3561212	3561674	0	0	0	6.33377
STRG.1329.1	299	LG06	+	3967917	3968215	0	0	0	7.85783
STRG.1330.1	436	LG06	-	4254828	4255263	0	0	0	6.42138
STRG.1333.1	221	LG06	+	4704079	4704299	0	0	0	8.09951
STRG.1335.1	880	LG06	+	5533420	5534299	0	0	0	5.39939
STRG.1338.1	221	LG06	+	7288114	7288334	0	0	0	7.69648
STRG.1339.1	415	LG06	+	7699141	7699555	0	0	0	8.05709
STRG.134.1	778	LG01	-	9811969	9812746	8.55503	8.38675	11.0931	5.51229
STRG.1342.1	489	LG06	+	9123045	9123533	0	0	0	6.35467
STRG.1345.1	327	LG06	-	9379199	9379525	0	0	0	6.35212
STRG.1347.1	392	LG06	+	9657834	9658225	0	0	0	9.0139
STRG.1348.1	365	LG06	+	10074593	10074957	0	0	0	8.35747
STRG.135.1	1265	LG01	-	9764186	9765450	7.91012	6.24991	8.43852	8.67763
STRG.1351.1	334	LG06	+	11019589	11019922	0	0	0	5.24737
STRG.1352.1	961	LG06	+	11075107	11076067	0	0	0	5.82944
STRG.136.1	359	LG01	+	10021008	10021366	5.35677	5.63739	9.50487	5.7935
STRG.1360.1	1578	LG06	-	12285551	12287128	0	0	0	5.69609
STRG.1362.1	1083	LG06	-	12550264	12551346	0	0	0	6.61293
STRG.1365.1	539	LG06	+	12819066	12819604	0	0	0	6.5126
STRG.1366.1	365	LG06	+	12887386	12887750	0	0	0	9.73103
STRG.1367.1	391	LG06	+	12895178	12895568	0	0	0	6.47965
STRG.1368.1	507	LG06	+	12895965	12896471	0	0	0	6.96522
STRG.1370.1	764	LG06	+	13129378	13130141	0	0	0	5.74323
STRG.1371.1	558	LG06	+	13130930	13131487	0	0	0	6.14452
STRG.1372.1	368	LG06	+	13343352	13343719	0	0	0	7.18768
STRG.1373.1	1039	LG06	+	13343816	13344854	0	0	0	7.15966
STRG.1374.1	499	LG06	+	13346693	13347191	0	0	0	6.89252
STRG.1375.1	716	LG06	+	13347979	13348694	0	0	0	6.66622
STRG.1376.1	550	LG06	+	13348852	13349401	0	0	0	7.43584
STRG.138.1	320	LG01	+	10161570	10161889	5.76788	6.15936	9.01929	6.6998
STRG.1380.1	469	LG06	-	13462756	13463224	0	0	0	6.5933
STRG.1388.1	333	LG06	+	13371302	13371634	0	0	0	7.64909
STRG.139.1	3004	LG01	-	10280674	10283677	6.11409	5.56849	9.08529	8.65766
STRG.1395.1	1005	LG06	+	14248305	14249309	0	0	0	6.88068
STRG.1396.1	312	LG06	+	14250267	14250578	0	0	0	6.68838
STRG.1397.1	378	LG06	+	14250907	14251284	0	0	0	6.97818
STRG.1399.1	8006	LG06	+	14516556	14524561	0	0	0	6.07515
STRG.140.1	1187	LG01	+	10461975	10463161	6.63534	8.52743	7.08192	6.25917
STRG.1400.1	378	LG06	+	14531731	14532108	0	0	0	6.37147
STRG.1401.1	294	LG06	+	14601222	14601515	0	0	0	6.11206
STRG.1402.1	631	LG06	+	14672120	14672750	0	0	0	5.75239
STRG.1404.1	1046	LG06	+	14678772	14679817	0	0	0	6.92502
STRG.1406.1	461	LG06	+	14767180	14767640	0	0	0	5.65174
STRG.141.1	3112	LG01	+	10344116	10347227	6.70866	6.76797	6.26823	8.42936
STRG.1417.1	507	LG06	+	15901593	15902099	0	0	0	7.51221
STRG.1419.1	539	LG06	-	15959712	15960250	0	0	0	5.74861
STRG.142.1	2094	LG01	-	10486564	10488657	7.51056	5.55036	7.69179	5.89931
STRG.1420.1	2175	LG06	-	15961183	15963357	0	0	0	5.35683
STRG.1425.1	311	LG06	+	16473180	16473490	0	0	0	8.21361
STRG.1426.1	373	LG06	+	16513215	16513587	0	0	0	8.11414
STRG.1427.1	1208	LG06	+	16594750	16595957	0	0	0	7.99563
STRG.1428.1	267	LG06	+	16683642	16683908	0	0	0	7.66457
STRG.143.1	1498	LG01	+	10719956	10721453	5.4232	7.88784	6.07293	6.97163
STRG.1433.1	820	LG06	-	17034644	17035463	0	0	0	6.09725
STRG.1434.1	327	LG06	-	17038134	17038460	0	0	0	5.18587
STRG.1435.1	1079	LG06	+	17040156	17041234	0	0	0	10.7878
STRG.1436.1	496	LG06	+	17127587	17128082	0	0	0	5.46508
STRG.1438.1	450	LG06	+	17342911	17343360	0	0	0	5.39604
STRG.1439.1	277	LG06	+	17425223	17425499	0	0	0	7.38975
STRG.144.1	286	LG01	-	10773888	10774173	5.55656	5.63822	7.78949	9.65444
STRG.145.1	230	LG01	-	10827011	10827240	6.63498	6.39875	7.06061	11.0557
STRG.1450.1	352	LG06	+	18490053	18490404	0	0	0	6.23964
STRG.1451.1	536	LG06	+	18491925	18492460	0	0	0	6.02969
STRG.1453.1	2343	LG06	-	18552274	18554616	0	0	0	6.26135
STRG.1455.1	511	LG06	-	18555820	18556330	0	0	0	5.72049
STRG.1458.1	1349	LG06	+	18663622	18664970	0	0	0	6.96185
STRG.1459.1	538	LG06	+	18865851	18866388	0	0	0	7.64096
STRG.146.1	538	LG01	-	10832676	10833213	7.3066	6.72871	10.1271	6.1004
STRG.1460.1	462	LG06	+	19040890	19041351	0	0	0	6.26726
STRG.1461.1	1420	LG06	+	19044057	19045476	0	0	0	6.21795
STRG.1462.1	800	LG06	+	19048110	19048909	0	0	0	5.68891
STRG.1464.1	1800	LG06	-	19057051	19058850	0	0	0	9.16764
STRG.1465.1	1138	LG06	+	19130018	19131155	0	0	0	6.27845
STRG.1467.1	426	LG06	+	19289904	19290329	0	0	0	5.91034
STRG.1469.1	827	LG07	+	195783	196609	0	0	0	6.16118
STRG.1474.1	299	LG07	-	1238692	1238990	0	0	0	7.95868
STRG.1476.1	379	LG07	+	1434596	1434974	0	0	0	5.24061
STRG.148.1	1402	LG01	-	10944641	10946042	6.04693	5.45574	7.28973	5.75386
STRG.1481.1	752	LG07	-	2460623	2461374	0	0	0	3.16993
STRG.1482.1	402	LG07	+	2527452	2527853	0	0	0	6.33714
STRG.1483.1	1833	LG07	+	2528226	2530058	0	0	0	6.2372
STRG.1484.1	984	LG07	+	2530700	2531683	0	0	0	6.14542
STRG.1486.1	493	LG07	+	2689160	2689652	0	0	0	9.53729
STRG.1490.1	1429	LG07	-	3262959	3264387	0	0	0	5.90011
STRG.1494.1	1031	LG07	-	3445717	3446747	0	0	0	5.7987
STRG.1496.1	605	LG07	-	3514676	3515280	0	0	0	5.17804
STRG.1497.1	1286	LG07	+	3547634	3548919	0	0	0	6.8707
STRG.1499.1	533	LG07	-	3850465	3850997	0	0	0	5.61637
STRG.150.1	2419	LG01	+	11434287	11436705	6.4838	8.30613	5.764	7.58404
STRG.151.1	760	LG01	+	11462671	11463430	5.71772	6.28968	8.70252	8.39264
STRG.1512.1	1388	LG07	+	4710127	4711514	0	0	0	6.26019
STRG.1513.1	522	LG07	+	4774891	4775412	0	0	0	6.15429
STRG.1514.1	496	LG07	+	4934593	4935088	0	0	0	7.69668
STRG.1516.1	300	LG07	-	5257077	5257376	0	0	0	8.61428
STRG.152.1	1949	LG01	+	11492800	11494748	6.67159	9.81714	6.61597	7.74352
STRG.1520.1	410	LG07	+	5641592	5642001	0	0	0	5.76569
STRG.1521.1	229	LG07	-	5754868	5755096	0	0	0	7.43999
STRG.1523.1	233	LG07	-	5796526	5796758	0	0	0	8.19038
STRG.1528.1	757	LG07	+	6157197	6157953	0	0	0	5.84967
STRG.1529.1	912	LG07	+	6440212	6441123	0	0	0	7.43377
STRG.153.1	403	LG01	+	11578359	11578761	5.21792	8.71385	8.22198	6.93016
STRG.1534.1	352	LG07	-	6708793	6709144	0	0	0	5.89041
STRG.1538.1	444	LG07	+	7598252	7598695	0	0	0	6.09986
STRG.154.1	614	LG01	+	11583215	11583828	6.50321	8.30711	7.22708	6.51467
STRG.1540.1	248	LG07	+	7977833	7978080	0	0	0	7.81639
STRG.1541.1	447	LG07	+	8069219	8069665	0	0	0	5.47303
STRG.1542.1	576	LG07	+	8328154	8328729	0	0	0	7.80125
STRG.1543.1	637	LG07	-	8554462	8555098	0	0	0	4.24793
STRG.1544.1	314	LG07	+	8828128	8828441	0	0	0	6.0183
STRG.1547.1	1624	LG07	+	9149871	9151494	0	0	0	6.15909
STRG.1548.1	496	LG07	-	9185964	9186459	0	0	0	5.19514
STRG.1549.1	388	LG07	+	9302693	9303080	0	0	0	8.13842
STRG.155.1	468	LG01	+	11764497	11764964	8.47774	7.69996	8.26297	7.66589
STRG.1550.1	1014	LG07	+	9306165	9307178	0	0	0	6.68027
STRG.1552.1	1768	LG07	+	9432068	9433835	0	0	0	7.35891
STRG.1553.1	365	LG07	+	9769792	9770156	0	0	0	6.78163
STRG.1554.1	2067	LG07	+	9710770	9712836	0	0	0	11.1669
STRG.1556.1	803	LG07	+	10246928	10247730	0	0	0	5.46687
STRG.1557.1	2052	LG07	+	10248259	10250310	0	0	0	5.76212
STRG.1559.1	1219	LG07	+	10887605	10888823	0	0	0	6.15465
STRG.156.1	483	LG01	+	11765409	11765891	5.391	9.22279	10.1707	8.20495
STRG.1560.1	355	LG07	+	10935019	10935373	0	0	0	5.87742
STRG.1561.1	1151	LG07	+	10937345	10938495	0	0	0	6.9054
STRG.1562.1	282	LG07	-	11200223	11200504	0	0	0	4.24793
STRG.1564.1	1678	LG07	+	11339636	11341313	0	0	0	7.59282
STRG.1565.1	369	LG07	+	11342412	11342780	0	0	0	7.04514
STRG.1566.1	433	LG07	+	11465833	11466265	0	0	0	6.10268
STRG.1576.1	261	LG07	+	16702217	16702477	0	0	0	7.63073
STRG.158.1	710	LG01	-	12260166	12260875	5.71733	6.89843	6.46288	7.62197
STRG.1584.1	200	LG07	+	17238853	17239052	0	0	0	4.39232
STRG.1585.1	674	LG07	+	17606150	17606823	0	0	0	8.20658
STRG.1586.1	1013	LG07	+	17607139	17608151	0	0	0	8.43482
STRG.1588.1	2052	LG07	+	17819458	17821509	0	0	0	5.41215
STRG.1589.1	470	LG07	+	17986549	17987018	0	0	0	5.8479
STRG.159.1	1762	LG01	+	12292736	12294497	6.4206	7.10067	9.89675	6.05099
STRG.1591.1	514	LG07	+	17991740	17992253	0	0	0	6.06125
STRG.1593.1	304	LG07	-	18010197	18010500	0	0	0	8.86206
STRG.1596.1	806	LG07	+	18159859	18160664	0	0	0	5.56602
STRG.1605.1	4143	LG07	+	19241861	19246003	0	0	0	5.88602
STRG.1606.1	689	LG07	+	19298673	19299361	0	0	0	5.92402
STRG.1607.1	739	LG07	+	19299936	19300674	0	0	0	7.379
STRG.1609.1	2656	LG07	+	19472474	19475129	0	0	0	5.26265
STRG.161.1,STRG.161.2	1193	LG01	+	12552287	12553479	8.12822	8.24954	9.60826	0
STRG.1611.1	1666	LG07	+	20029328	20030993	0	0	0	6.91972
STRG.1613.1	344	LG07	+	20569767	20570110	0	0	0	5.4186
STRG.1614.1	1257	LG07	+	20775522	20776778	0	0	0	7.79085
STRG.1615.1	529	LG07	+	20777237	20777765	0	0	0	7.89429
STRG.162.1	2061	LG01	-	12611252	12613312	5.7389	8.32544	8.59649	5.90076
STRG.167.1	827	LG01	-	12676109	12676935	9.20402	8.70605	7.51752	9.53459
STRG.168.1	375	LG01	+	12690476	12690850	11.0788	5.52121	10.7023	7.41237
STRG.169.1	777	LG01	+	12693466	12694242	5.5603	5.36454	6.55572	7.22451
STRG.170.1	1576	LG01	+	12695436	12697011	6.4011	7.8423	8.23778	7.61308
STRG.173.1	503	LG01	-	12767747	12768249	5.79759	6.06012	8.25152	5.50102
STRG.176.1	789	LG01	-	13072168	13072956	6.13733	6.62354	6.57079	7.24066
STRG.177.1	401	LG01	-	13709334	13709734	7.41095	6.33712	8.7341	5.55889
STRG.178.1	441	LG01	-	13780233	13780673	9.00502	7.67279	7.98182	7.34867
STRG.181.1	700	LG01	-	14567033	14567732	7.57434	6.37738	9.7153	7.30746
STRG.183.1	1113	LG01	-	14822780	14823892	6.33209	6.54947	10.8798	5.4068
STRG.185.1	767	LG01	+	14850525	14851291	9.03212	5.56882	7.84694	7.10131
STRG.187.1	264	LG01	-	15061550	15061813	9.45056	6.41801	7.06859	9.42757
STRG.189.1	1544	LG01	+	15197242	15198785	9.26714	6.55349	6.80314	5.43682
STRG.191.1	552	LG01	-	15681024	15681575	8.57723	6.63324	6.56741	6.69473
STRG.192.1	2168	LG01	-	15683170	15685337	6.83587	6.11575	9.03476	7.01862
STRG.194.1	368	LG01	-	16065624	16065991	6.49691	6.48678	8.98791	7.68353
STRG.195.1	2394	LG01	+	16178405	16180798	6.36648	7.58391	10.0594	5.63151
STRG.196.1	807	LG01	+	16449857	16450663	5.55912	7.47029	7.43198	6.14689
STRG.197.1	848	LG01	+	16452708	16453555	10.1444	7.09361	12.8538	5.69864
STRG.198.1	852	LG01	-	16979322	16980173	6.56096	6.1578	6.63487	7.19291
STRG.199.1	2190	LG01	+	17092136	17094325	7.54668	6.33847	5.91676	5.76143
STRG.2.1	1362	LG01	+	189356	190717	5.98698	6.48965	5.69116	7.7274
STRG.203.1	344	LG01	+	17756710	17757053	8.23695	10.7929	8.1173	7.78216
STRG.204.1	6266	LG01	+	17906568	17912833	5.91423	6.34321	9.27831	6.97888
STRG.205.1	252	LG01	+	18355328	18355579	7.78705	10.2333	9.5494	7.76348
STRG.208.1	334	LG01	+	19840971	19841304	6.24604	7.98878	6.03615	5.40396
STRG.210.1	732	LG01	+	20808976	20809707	8.21782	9.74056	6.54719	6.65527
STRG.213.1	1244	LG01	+	21676132	21677375	7.57683	6.59693	8.41668	7.29073
STRG.214.1	494	LG01	-	21695820	21696313	9.9815	5.81478	6.35726	6.41906
STRG.215.1	310	LG01	-	21696427	21696736	6.0457	5.69856	9.30404	5.78737
STRG.218.1	597	LG01	-	21899234	21899830	8.03596	6.4575	9.35083	6.32029
STRG.219.1	440	LG01	+	22183858	22184297	6.63797	5.40985	7.17217	5.73239
STRG.22.1	219	LG01	+	868749	868967	7.55127	6.62588	8.78862	8.57005
STRG.220.1	324	LG01	-	22264154	22264477	8.62142	7.73308	7.05829	5.45364
STRG.222.1	289	LG01	+	22447291	22447579	8.74178	7.09616	8.24397	6.4313
STRG.223.1	1874	LG01	+	22965186	22967059	9.50469	6.75409	6.61961	5.96433
STRG.224.1	818	LG01	+	22992609	22993426	7.18152	5.44664	6.07403	5.79721
STRG.226.1	497	LG01	+	22994208	22994704	7.70836	9.10081	12.0229	5.86704
STRG.227.1	431	LG01	+	22994759	22995189	9.87804	7.27208	10.8865	6.27853
STRG.228.1	382	LG01	+	22995329	22995710	7.69249	5.42193	8.74344	7.14274
STRG.23.1	242	LG01	+	869390	869631	7.63169	5.95179	6.82565	9.30347
STRG.231.1	425	LG01	-	23112382	23112806	7.9482	7.16077	6.75208	8.38752
STRG.237.1	514	LG01	+	24543211	24543724	6.88628	7.49319	6.89465	7.39579
STRG.238.1	1573	LG01	+	24546345	24547917	7.159	6.55651	6.79379	8.28008
STRG.239.1	208	LG01	+	24700815	24701022	6.31588	7.60681	7.42341	9.1647
STRG.240.1	1814	LG01	+	24961822	24963635	6.25493	6.38586	6.9722	5.86096
STRG.242.1	292	LG01	+	25086651	25086942	9.19019	7.65993	6.83179	5.78152
STRG.243.1	291	LG01	+	25125833	25126123	5.86616	10.009	8.2789	8.56038
STRG.246.1	1919	LG01	+	25303278	25305196	5.61159	10.0526	5.59211	7.57142
STRG.247.1	888	LG01	+	25520976	25521863	7.25213	8.95887	6.76731	7.69043
STRG.252.1	1167	LG01	-	26010497	26011663	7.1026	10.0199	8.03344	6.02334
STRG.257.1	1424	LG01	-	26273910	26275333	5.81885	7.41778	8.75551	5.56263
STRG.259.1	813	LG01	+	26366562	26367374	5.52962	6.11842	6.99449	6.1172
STRG.260.1	2296	LG01	+	26378852	26381147	6.21868	8.13754	5.9513	5.87462
STRG.265.1	527	LG01	+	26801106	26801632	5.5108	8.70765	5.86609	7.43749
STRG.267.1	400	LG01	+	26839564	26839963	6.45536	9.72451	5.60267	5.60781
STRG.269.1	318	LG01	+	26867197	26867514	5.38737	5.63446	7.98273	5.60501
STRG.270.1	759	LG01	-	26885492	26886250	5.42608	5.37008	6.29107	5.96463
STRG.273.1	594	LG01	+	27017445	27018038	10.6806	8.98256	6.25004	5.73783
STRG.274.1	1089	LG01	+	27020903	27021991	7.71984	9.02982	5.89987	6.70534
STRG.275.1	747	LG01	+	27051837	27052583	8.13803	9.7445	5.83756	6.36627
STRG.277.1	2351	LG01	+	27205111	27207461	6.0883	11.9364	5.677	7.05792
STRG.280.1	3845	LG01	+	27522402	27526246	5.71062	6.12317	7.35927	5.28135
STRG.282.1	453	LG01	+	28238384	28238836	8.3553	7.61934	6.60466	6.68371
STRG.283.1	370	LG01	+	28239764	28240133	6.1252	5.96999	8.8565	6.46277
STRG.285.1	449	LG01	+	28242628	28243076	7.91195	5.72048	6.00304	6.54185
STRG.286.1	201	LG01	-	28451275	28451475	7.98905	7.91917	5.99879	8.19247
STRG.287.1	1029	LG01	+	28609395	28610423	7.69547	7.81881	5.91809	5.44646
STRG.29.1	415	LG01	-	1587734	1588148	5.2381	7.48152	6.27321	5.52221
STRG.291.1	1319	LG01	-	29227903	29229221	6.8056	5.32337	6.73681	5.83043
STRG.295.1	1625	LG01	+	29513883	29515507	7.14243	5.95399	5.93923	6.33597
STRG.298.1	390	LG01	-	29631804	29632193	5.46822	7.06101	9.54195	6.94521
STRG.299.1	739	LG01	+	29925936	29926674	5.41451	5.8999	8.56279	5.93122
STRG.301.1	2862	LG01	+	29977692	29980553	6.44186	5.6953	8.92538	6.6705
STRG.305.1	316	LG01	+	30594876	30595191	6.48285	6.31695	8.88161	8.47837
STRG.306.1	341	LG01	+	30595508	30595848	6.92567	6.74632	7.15636	7.99216
STRG.307.1	901	LG01	+	30596262	30597162	6.18335	7.563	8.02524	9.32313
STRG.308.1	528	LG01	+	30686297	30686824	5.23026	8.13743	5.75846	5.35977
STRG.309.1	2094	LG01	+	30687067	30689160	7.97212	7.84518	6.04032	6.49825
STRG.310.1	775	LG01	+	30921716	30922490	8.15589	7.87429	6.05798	5.86433
STRG.311.1	350	LG01	+	30889875	30890224	6.79851	6.70605	8.83998	5.7708
STRG.314.1	613	LG01	+	30966054	30966666	5.87946	13.0828	5.93657	7.40521
STRG.315.1	2784	LG01	+	31318015	31320798	5.74229	7.64399	9.63454	6.11421
STRG.316.1	682	LG02	+	151798	152479	5.85691	7.64061	9.12654	7.21537
STRG.317.1	480	LG02	+	152590	153069	5.61269	6.09277	10.6	7.21398
STRG.318.1	714	LG02	+	210786	211499	5.21285	5.57336	8.99491	5.95963
STRG.319.1	741	LG02	+	211803	212543	5.44732	5.59058	8.93984	5.27686
STRG.32.1	549	LG01	+	1657316	1657864	6.24658	6.55545	6.38582	7.46291
STRG.321.1	892	LG02	+	772953	773844	5.26264	7.40596	8.07	9.06159
STRG.326.1	3474	LG02	+	1059887	1063360	6.72554	6.6349	10.4351	6.4457
STRG.328.1	494	LG02	-	1188509	1189002	8.95578	7.68049	8.96813	6.77893
STRG.332.1	766	LG02	+	1546461	1547226	8.12618	7.96742	7.99703	9.50422
STRG.336.1	200	LG02	+	2020560	2020759	6.25814	6.12734	10.5404	10.9509
STRG.337.1	1181	LG02	-	2059094	2060274	7.67744	10.9015	0	6.64236
STRG.34.1	841	LG01	+	2033328	2034168	9.83663	7.99382	5.56153	5.2829
STRG.340.1	1098	LG02	-	2276635	2277732	6.13985	8.625	9.81284	7.15994
STRG.348.1	499	LG02	-	2716994	2717492	7.52727	5.90239	7.23053	5.33795
STRG.35.1	425	LG01	+	2088353	2088777	6.2494	7.86317	5.6417	5.83622
STRG.350.1	357	LG02	-	3135968	3136324	6.11381	8.58137	5.679	6.1367
STRG.351.1	737	LG02	-	3205354	3206090	5.43488	8.67084	8.93875	6.07604
STRG.355.1	403	LG02	-	3333825	3334227	8.21863	5.67403	8.17025	6.46302
STRG.356.1	1256	LG02	+	3370670	3371925	8.49537	8.32533	7.12362	6.60389
STRG.357.1	339	LG02	-	3421088	3421426	5.48606	8.25439	6.70728	7.08497
STRG.361.1	302	LG02	+	3559084	3559385	8.96549	6.37835	8.3311	5.94265
STRG.362.1	454	LG02	+	3559439	3559892	8.92493	7.70857	9.09546	5.29736
STRG.365.1	1515	LG02	+	3770861	3772375	8.34925	5.77979	6.05766	6.47579
STRG.366.1	2116	LG02	+	3964238	3966353	5.37123	5.70279	6.75194	5.89272
STRG.369.1	290	LG02	-	4009901	4010190	5.44581	6.89708	6.52634	7.64424
STRG.371.1	3666	LG02	+	4122666	4126331	7.95996	7.58801	8.06102	6.52012
STRG.372.1	399	LG02	+	4127875	4128273	9.88903	7.16183	7.06127	6.78339
STRG.373.1	276	LG02	-	4154847	4155122	9.99469	8.46511	10.1188	8.25646
STRG.377.1	848	LG02	+	4354221	4355068	10.0019	6.50251	8.68464	7.25389
STRG.378.1	1572	LG02	+	4355330	4356901	8.80405	5.94114	5.68776	7.26299
STRG.379.1	923	LG02	-	4921352	4922274	8.3721	6.45279	6.47494	8.34934
STRG.38.1	1405	LG01	+	2341757	2343161	8.44075	11.4782	11.2822	8.17774
STRG.380.1	2009	LG02	+	4979141	4981149	9.17083	6.12889	6.95213	6.48187
STRG.383.1	308	LG02	+	5326494	5326801	9.94609	6.3673	8.15309	7.28086
STRG.384.1	362	LG02	+	5376612	5376973	9.61637	8.25623	6.26016	6.56303
STRG.386.1	440	LG02	+	5593885	5594324	9.27336	6.29529	6.71152	6.68345
STRG.387.1	373	LG02	+	5595240	5595612	8.99704	7.3865	7.51828	5.90525
STRG.388.1	585	LG02	+	5618152	5618736	9.77015	6.98901	6.41698	8.04224
STRG.39.1	1800	LG01	+	2421771	2423570	5.99321	7.07722	11.0151	5.83312
STRG.391.1	324	LG02	-	5748359	5748682	8.81804	5.72281	8.54412	5.42584
STRG.392.1	455	LG02	+	5752000	5752454	8.6046	6.08	7.75099	8.7009
STRG.400.1	1582	LG02	+	6181139	6182720	7.45982	6.12748	7.05903	6.26978
STRG.401.1	1540	LG02	+	6183237	6184776	5.71648	5.89338	7.53793	7.26606
STRG.403.1	594	LG02	+	6467312	6467905	12.1201	9.04892	8.05952	6.03652
STRG.410.1	1214	LG02	+	7216319	7217532	5.92488	6.34514	6.06718	7.04848
STRG.415.1	227	LG02	-	8316080	8316306	8.15443	6.62074	6.72187	7.82721
STRG.419.1	569	LG02	+	8787633	8788201	6.28381	5.48246	8.8623	5.82854
STRG.42.1	3770	LG01	-	2720369	2724138	6.39987	8.2638	7.17281	6.26192
STRG.425.1	309	LG02	-	9882833	9883141	5.44715	6.0623	9.55494	9.96953
STRG.429.1	1278	LG02	-	10664871	10666148	6.52236	6.24437	10.3055	5.62956
STRG.43.1	3579	LG01	-	2727665	2731243	6.49496	8.30808	5.75647	6.90298
STRG.433.1	322	LG02	+	10941560	10941881	9.0727	8.13371	6.54795	5.57289
STRG.434.1	377	LG02	+	11362058	11362434	6.4413	9.93054	8.4523	5.39857
STRG.437.1	2141	LG02	+	12230383	12232523	7.51558	8.76339	6.03446	5.677
STRG.438.1	1530	LG02	-	12377702	12379231	6.99957	6.18536	8.53747	6.36118
STRG.440.1	355	LG02	+	12592264	12592618	8.76134	7.11122	7.32423	6.40421
STRG.441.1	336	LG02	+	12593207	12593542	8.46549	7.09388	7.74341	6.01782
STRG.447.1	462	LG02	-	13269855	13270316	7.56043	7.80875	5.92664	5.88189
STRG.448.1	569	LG02	-	13271722	13272290	7.4113	8.39788	8.64983	5.59594
STRG.449.1	814	LG02	-	13333540	13334353	7.33497	7.58587	6.29375	7.66951
STRG.451.1	331	LG02	+	13479619	13479949	5.28222	5.95466	7.82589	5.30515
STRG.457.1	225	LG02	+	16506598	16506822	6.09694	6.82933	8.94285	12.8155
STRG.46.1	905	LG01	+	2936938	2937842	5.59297	5.58601	5.91552	6.21343
STRG.463.1	207	LG02	-	19924882	19925088	7.46098	7.96562	6.76096	8.8443
STRG.464.1	4026	LG02	+	19966989	19971014	6.6563	5.79156	5.98432	5.13262
STRG.467.1	535	LG02	+	22133660	22134194	12.752	10.1477	6.58183	6.26924
STRG.468.1	628	LG02	+	22135572	22136199	12.6147	11.132	8.86804	6.90499
STRG.469.1	314	LG02	+	22136522	22136835	5.31647	10.1328	5.842	6.33105
STRG.47.1	2781	LG01	+	2946968	2949748	7.0582	5.36565	8.32451	6.65353
STRG.470.1	1935	LG02	+	23049288	23051222	8.945	10.6975	6.25945	7.41358
STRG.475.1	403	LG02	+	23724692	23725094	7.20004	0	6.83101	6.3463
STRG.479.1	375	LG02	-	24391405	24391779	6.44818	7.81658	5.6297	5.81976
STRG.48.1	1101	LG01	+	2950195	2951295	6.95946	6.35287	6.4734	6.65075
STRG.480.1	231	LG02	-	24480992	24481222	8.49815	9.12584	6.79599	7.64576
STRG.481.1	372	LG02	-	24672385	24672756	8.83899	9.05252	5.88031	6.25057
STRG.484.1	248	LG02	+	25574882	25575129	6.67671	8.00661	5.8126	8.93367
STRG.486.1	1628	LG02	+	25878341	25879968	5.96281	6.09898	5.84511	7.9385
STRG.489.1	413	LG02	+	26140438	26140850	5.4118	8.3708	6.52968	5.98854
STRG.49.1	839	LG01	-	3256187	3257025	6.90519	9.15544	5.59107	8.45557
STRG.490.1	459	LG02	+	26142878	26143336	5.87354	5.32238	7.59747	6.05801
STRG.491.1	656	LG02	+	26180037	26180692	7.98339	11.9867	6.76764	7.93412
STRG.493.1	429	LG02	+	26403541	26403969	8.07108	5.42391	8.26682	5.1947
STRG.5.1	1614	LG01	+	251005	252618	7.24303	6.02223	6.16012	8.07625
STRG.503.1	719	LG02	+	27526493	27527211	9.99069	6.62009	6.86335	6.95424
STRG.504.1	534	LG02	+	27528197	27528730	9.5367	5.67933	7.18385	6.62973
STRG.509.1	320	LG02	-	28822432	28822751	9.35443	6.80132	6.67063	5.26552
STRG.512.1	1505	LG02	+	29128909	29130413	7.75866	6.49554	6.67408	8.4914
STRG.514.1	681	LG02	+	29138365	29139045	5.66817	5.94455	5.72249	6.17923
STRG.515.1	351	LG02	+	29139554	29139904	7.96007	5.37862	8.45886	6.05536
STRG.517.1	730	LG02	+	29309725	29310454	5.26526	6.80829	6.50249	6.82308
STRG.52.1	704	LG01	-	3441573	3442276	8.06294	8.221	8.46422	5.32988
STRG.522.1	916	LG02	+	29334470	29335385	5.2107	5.7713	5.86188	6.50142
STRG.527.1	307	LG02	-	29546440	29546746	8.62143	5.87325	8.28975	6.30478
STRG.532.1	306	LG02	+	30664039	30664344	6.00161	7.50515	6.71215	5.94969
STRG.534.1	1563	LG02	+	30890798	30892360	7.58521	8.31902	8.66817	5.34742
STRG.535.1	465	LG02	+	30999793	31000257	9.22226	8.37877	6.24774	6.38645
STRG.536.1	333	LG02	+	30927599	30927931	7.48007	6.94282	6.83594	12.8857
STRG.539.1	884	LG02	+	31535840	31536723	6.43019	7.14483	6.23182	9.19684
STRG.543.1	1306	LG02	+	32049103	32050408	8.38459	7.77048	6.82736	5.44638
STRG.544.1	305	LG02	+	32168825	32169129	6.03772	8.01308	9.64656	7.40304
STRG.545.1	335	LG02	+	32305587	32305921	6.01842	8.37977	7.86843	7.4632
STRG.546.1	299	LG02	+	32460085	32460383	5.65645	8.52368	7.19845	7.46928
STRG.547.1	214	LG02	-	32674831	32675044	5.24679	8.91054	9.10886	8.06517
STRG.548.1	1874	LG02	-	32801209	32803082	5.88523	8.51355	6.34831	5.71612
STRG.549.1	1285	LG02	+	33164866	33166150	6.54462	5.48928	11.4629	5.87278
STRG.555.1	871	LG02	-	33441367	33442237	5.60602	7.72969	7.85801	5.82672
STRG.558.1	321	LG02	+	33607147	33607467	5.45652	5.87871	6.29442	6.97932
STRG.56.1	507	LG01	+	4013327	4013833	5.63287	6.63656	5.89129	6.01065
STRG.561.1,STRG.561.2	1343	LG02	+	33864627	33865969	5.81056	7.65866	9.07402	7.33408
STRG.567.1	460	LG02	-	34578028	34578487	6.68231	6.98746	5.65049	7.84398
STRG.568.1	982	LG02	-	34855079	34856060	5.38886	6.56068	6.54599	6.06945
STRG.569.1	384	LG02	+	35191828	35192211	6.48131	6.95028	5.66908	6.60656
STRG.570.1	220	LG02	+	35192724	35192943	8.11101	8.2018	6.20198	7.53227
STRG.571.1	209	LG02	+	35193422	35193630	8.30408	8.07703	6.70803	8.69184
STRG.572.1	1031	LG02	+	35230972	35232002	9.49666	5.79647	6.61637	5.60781
STRG.577.1	368	LG02	+	35555302	35555669	5.79978	7.10863	8.58112	6.657
STRG.578.1	201	LG02	+	35582388	35582588	7.49423	9.22041	8.4821	11.1771
STRG.580.1	225	LG02	-	35815250	35815474	5.9064	6.10813	7.07645	7.5787
STRG.582.1	348	LG02	-	36100621	36100968	5.49725	8.63581	5.71227	7.47653
STRG.584.1	274	LG02	+	36530645	36530918	6.50244	5.95393	7.15865	8.44187
STRG.585.1	1462	LG02	-	36730835	36732296	5.64435	8.41631	8.13118	5.23392
STRG.588.1	376	LG02	-	37401983	37402358	5.4263	8.00212	11.0547	7.80559
STRG.59.1	285	LG01	-	4156993	4157277	5.82392	6.53175	6.32102	7.68399
STRG.590.1	727	LG02	+	37826688	37827414	5.98026	5.91025	8.41013	5.31971
STRG.591.1	1562	LG02	+	37888757	37890318	5.52105	7.76528	6.77806	5.72689
STRG.592.1	450	LG02	+	37949213	37949662	5.29563	6.85102	5.78787	5.51792
STRG.593.1	325	LG02	+	38065780	38066104	5.889	6.08689	8.61566	7.61803
STRG.599.1	1559	LG03	+	101642	103200	5.29171	5.69488	9.95038	6.23589
STRG.600.1	442	LG03	+	103669	104110	6.44487	7.16991	10.1506	6.3581
STRG.601.1	539	LG03	+	105769	106307	6.57028	5.773	6.49884	6.12076
STRG.603.1	296	LG03	-	440274	440569	6.39808	6.16035	5.56153	6.06942
STRG.604.1	378	LG03	+	444319	444696	8.58103	8.5187	5.80718	6.09944
STRG.605.1	965	LG03	+	527310	528274	5.29433	7.34847	6.22641	6.56783
STRG.609.1	1013	LG03	+	960359	961371	5.29853	10.3412	5.90902	5.62462
STRG.61.1	1402	LG01	-	4158998	4160399	6.5339	6.29338	5.88466	6.47807
STRG.610.1	396	LG03	+	986814	987209	6.59539	10.4856	5.87196	5.86194
STRG.611.1	2198	LG03	+	1230090	1232287	8.07974	7.56453	8.24392	7.55894
STRG.612.1	676	LG03	+	1211318	1211993	6.88066	8.66751	8.96008	7.16015
STRG.614.1	449	LG03	+	1396293	1396741	5.60987	10.2226	5.76862	6.77139
STRG.618.1	407	LG03	-	1431761	1432167	7.60104	5.81407	9.1738	6.08989
STRG.62.1	281	LG01	-	4162123	4162403	6.41732	6.21424	10.2856	9.62538
STRG.621.1	339	LG03	-	1522699	1523037	11.8294	7.26849	9.34926	5.29746
STRG.622.1	1305	LG03	+	1542268	1543572	8.15458	8.90057	7.59034	7.72106
STRG.623.1	399	LG03	+	1544220	1544618	10.7535	8.98074	6.06939	8.58401
STRG.625.1	315	LG03	-	1657418	1657732	5.64878	8.03857	5.83405	7.38889
STRG.631.1	321	LG03	+	1845627	1845947	5.8715	5.84058	6.5034	6.03822
STRG.632.1	351	LG03	+	1846355	1846705	6.05257	6.28126	7.47993	6.02652
STRG.633.1	713	LG03	+	2003504	2004216	7.90153	7.95635	8.29222	6.73097
STRG.64.1	498	LG01	-	4167896	4168393	7.44914	7.70068	7.50296	6.80954
STRG.640.1	342	LG03	+	2277654	2277995	8.82664	7.60019	8.52859	6.72962
STRG.643.1	1043	LG03	+	2677214	2678256	6.49979	8.6535	6.34516	5.50688
STRG.644.1	770	LG03	+	2669838	2670607	5.23547	8.54262	6.27604	5.95263
STRG.645.1	3382	LG03	+	2671981	2675362	8.1062	6.84781	6.92339	6.4407
STRG.646.1	344	LG03	+	2718024	2718367	9.1306	5.68051	6.52461	6.98234
STRG.647.1	1238	LG03	+	2908055	2909292	6.62333	5.41947	9.18744	5.2599
STRG.649.1	301	LG03	+	2936126	2936426	6.70435	5.59696	8.66548	5.40556
STRG.651.1	600	LG03	+	2927691	2928290	6.59255	7.59936	6.26095	7.42426
STRG.652.1	342	LG03	+	2975408	2975749	9.13211	6.48937	7.93113	5.73902
STRG.653.1	534	LG03	+	2975832	2976365	9.91906	6.05366	7.88674	6.18073
STRG.654.1	304	LG03	+	2980257	2980560	8.90493	8.10552	8.713	6.09457
STRG.656.1	1437	LG03	-	3027580	3029016	8.35584	7.74279	7.62181	6.49588
STRG.66.1	641	LG01	-	4249912	4250552	9.07958	7.94138	6.97373	6.09942
STRG.664.1	400	LG03	+	3317077	3317476	8.28084	9.01223	6.01978	7.00553
STRG.666.1	702	LG03	+	3324823	3325524	5.3545	6.89121	6.96787	7.17935
STRG.673.1	328	LG03	+	3862524	3862851	5.91276	6.32142	9.79563	6.63137
STRG.674.1	1836	LG03	+	3862962	3864797	6.31554	5.39328	8.08016	6.4659
STRG.676.1	504	LG03	+	3884317	3884820	7.37381	7.63933	9.60375	6.50791
STRG.677.1	459	LG03	+	3886311	3886769	7.48921	7.69081	8.42941	6.30224
STRG.679.1	684	LG03	+	3875793	3876476	8.80072	5.37652	8.28781	5.38595
STRG.681.1	2342	LG03	+	3911342	3913683	5.85551	7.85153	6.80129	5.82597
STRG.687.1	1239	LG03	+	4995781	4997019	6.52079	5.3805	8.76583	5.82763
STRG.694.1	1459	LG03	+	5408059	5409517	7.72786	5.82536	7.03304	7.61184
STRG.697.1	672	LG03	+	5457447	5458118	6.04629	7.95609	9.42133	5.97428
STRG.698.1	234	LG03	-	5497879	5498112	6.09021	5.90079	9.2156	6.25309
STRG.7.1	1841	LG01	+	328432	330272	7.29066	7.94503	6.17383	7.80964
STRG.700.1	567	LG03	+	5538043	5538609	5.59236	6.17267	9.98413	6.81937
STRG.702.1	427	LG03	-	5691705	5692131	5.63376	6.43433	9.25066	5.9209
STRG.703.1	538	LG03	-	5625530	5626067	5.90969	6.59811	9.56574	9.13065
STRG.704.1	1050	LG03	+	5865279	5866328	9.84719	7.50303	9.5326	6.94646
STRG.705.1	405	LG03	-	5886635	5887039	9.64703	6.64931	9.53322	5.20933
STRG.707.1	293	LG03	+	5949271	5949563	6.32513	7.96644	9.09211	6.26897
STRG.711.1	1476	LG03	+	6386048	6387523	6.60013	6.94341	10.0259	5.22214
STRG.716.1	561	LG03	+	6457056	6457616	7.82195	8.39841	9.09472	7.38827
STRG.718.1	495	LG03	-	6551727	6552221	11.1603	6.60367	9.51819	6.68608
STRG.722.1	295	LG03	+	6909234	6909528	5.46558	5.59092	9.84178	5.69689
STRG.723.1	799	LG03	+	7102721	7103519	8.04465	6.40815	8.99922	6.09622
STRG.725.1	380	LG03	+	7252799	7253178	6.81755	5.52922	8.89574	6.26288
STRG.727.1	205	LG03	-	7604200	7604404	5.49153	7.16596	9.81566	7.7712
STRG.729.1	235	LG03	+	7650206	7650440	7.75128	5.70043	8.8212	7.86171
STRG.73.1	1183	LG01	+	4759074	4760256	8.28004	6.56097	6.83488	7.03524
STRG.732.1	885	LG03	+	8023853	8024737	9.74809	5.63635	8.47767	7.08134
STRG.737.1	317	LG03	+	8259554	8259870	9.40815	5.64726	8.5389	6.51921
STRG.738.1	3336	LG03	+	8260048	8263383	9.13906	6.08333	8.34066	6.09867
STRG.739.1	1510	LG03	+	8559712	8561221	8.81846	5.53506	8.38574	5.61767
STRG.741.1	1888	LG03	+	9304525	9306412	10.0634	6.62914	8.324	7.4267
STRG.742.1	376	LG03	+	9438849	9439224	9.29133	6.31818	9.54317	8.43897
STRG.743.1	672	LG03	+	9581083	9581754	8.79183	8.10354	9.44525	5.43982
STRG.745.1	214	LG03	-	9731413	9731626	5.95787	5.89935	8.66235	8.09917
STRG.746.1	437	LG03	+	9745899	9746335	8.54341	5.40284	8.6073	6.10995
STRG.747.1	230	LG03	+	9847079	9847308	6.07811	5.85471	9.13238	9.55895
STRG.749.1	568	LG03	-	9887279	9887846	10.448	6.21502	9.26086	6.31543
STRG.752.1	419	LG03	+	10037897	10038315	7.29708	5.35994	9.59896	5.6654
STRG.753.1	529	LG03	+	10391988	10392516	5.74471	7.66665	10.539	6.21302
STRG.754.1	1346	LG03	+	10394327	10395672	6.16517	8.12286	9.02176	5.88012
STRG.757.1	351	LG03	+	10749715	10750065	5.20987	7.33725	9.46115	7.48233
STRG.758.1	583	LG03	+	10752532	10753114	9.34999	6.9797	9.20427	7.73557
STRG.759.1	932	LG03	+	10753899	10754830	9.71756	6.74918	9.47439	7.82898
STRG.760.1	531	LG03	+	10754986	10755516	9.57401	5.41378	9.2223	8.39845
STRG.761.1	2184	LG03	+	10779528	10781711	9.4807	7.28317	9.31255	6.2391
STRG.763.1	1030	LG03	+	10784684	10785713	9.20523	5.90496	9.06668	5.86438
STRG.767.1	406	LG03	-	11079290	11079695	9.80481	5.86064	9.40745	7.30914
STRG.768.1	1335	LG03	+	11082587	11083921	9.61098	5.34593	9.3852	5.70968
STRG.77.1	1025	LG01	+	4904729	4905753	7.23385	5.46057	6.69809	6.5671
STRG.770.1	671	LG03	+	11194078	11194748	9.40988	5.42404	9.29622	5.50479
STRG.772.1	339	LG03	+	11372999	11373337	9.97097	8.75939	9.02625	6.14377
STRG.778.1	635	LG03	-	11884794	11885428	10.691	7.06249	9.22004	8.83659
STRG.78.1	1458	LG01	-	4920211	4921668	9.81639	6.44536	6.0134	5.94376
STRG.780.1	344	LG03	+	12208129	12208472	9.21052	7.17912	9.35645	5.35907
STRG.781.1	422	LG03	-	12622034	12622455	9.09616	6.49532	8.98524	7.18249
STRG.782.1	331	LG03	-	12623173	12623503	9.69473	5.35288	8.9115	7.56444
STRG.784.1	478	LG03	+	12825054	12825531	10.0723	6.06624	9.43798	7.00237
STRG.785.1	761	LG03	+	13534257	13535017	10.032	5.31119	9.64761	5.15758
STRG.788.1	216	LG03	+	13906247	13906462	9.2786	6.80952	9.67417	8.48318
STRG.789.1	383	LG03	+	14377793	14378175	8.79128	7.40106	9.38152	7.43197
STRG.790.1	312	LG03	-	14935553	14935864	11.0635	7.98364	8.97405	5.86967
STRG.794.1	346	LG03	+	15528849	15529194	9.31174	11.9072	8.91376	6.27566
STRG.795.1	260	LG03	+	15594746	15595005	8.62785	7.67576	8.92362	7.98884
STRG.798.1	2266	LG03	+	16151982	16154247	8.36138	5.84725	9.12313	5.85822
STRG.799.1	206	LG03	+	17390255	17390460	8.44597	11.4074	9.01521	8.09501
STRG.80.1	417	LG01	-	4968266	4968682	6.37164	7.18863	5.71402	6.30897
STRG.801.1	376	LG03	+	18004203	18004578	8.49743	7.62275	8.52766	5.28278
STRG.803.1	2512	LG03	-	19427632	19430143	8.3338	6.43064	8.38182	7.05849
STRG.804.1	241	LG03	-	19430907	19431147	8.22656	7.04361	8.06165	7.38956
STRG.806.1	1879	LG03	+	19652771	19654649	9.37071	7.75267	8.10653	7.40875
STRG.807.1	997	LG03	+	19663286	19664282	8.72645	6.53467	9.72532	7.62043
STRG.81.1	499	LG01	+	5344316	5344814	6.02762	7.87048	7.06464	6.09099
STRG.811.1	209	LG03	+	22514109	22514317	9.26485	8.08418	8.75069	8.10093
STRG.816.1	451	LG03	+	24895482	24895932	10.4813	9.29603	10.4849	5.43485
STRG.818.1	1227	LG03	+	26206269	26207495	9.11533	8.47467	7.95745	6.51311
STRG.819.1	431	LG03	+	26469451	26469881	9.15784	8.21454	12.4758	7.97116
STRG.821.1	288	LG03	+	27906639	27906926	9.8098	8.14254	12.3542	11.9596
STRG.824.1	1763	LG03	-	24343884	24345646	9.26469	6.71541	8.05346	9.8432
STRG.83.1	1161	LG01	+	5693741	5694901	8.94028	8.13656	8.23226	5.80215
STRG.830.1	1569	LG03	-	31145530	31147098	9.56673	5.78367	0	8.63335
STRG.833.1	426	LG04	+	278917	279342	9.45201	7.13962	0	6.29765
STRG.834.1	734	LG04	+	315361	316094	9.26336	5.4491	0	6.22127
STRG.838.1	2910	LG04	+	514128	517037	9.12063	10.0532	0	7.98659
STRG.84.1	389	LG01	+	5771406	5771794	5.19655	9.00982	8.47104	6.31031
STRG.844.1	1934	LG04	+	920434	922367	8.92878	5.75304	0	6.266
STRG.845.1	1303	LG04	+	984770	986072	8.84702	7.22069	0	6.55216
STRG.846.1	568	LG04	+	986783	987350	9.32222	5.83238	0	6.22917
STRG.848.1	1546	LG04	+	993506	995051	8.89486	6.10157	0	7.50943
STRG.849.1	449	LG04	+	995194	995642	8.79673	8.30001	0	7.19146
STRG.852.1	1238	LG04	+	1206302	1207539	9.31628	5.72199	0	5.22581
STRG.855.1	461	LG04	-	1354065	1354525	9.12264	6.49116	0	5.92315
STRG.857.1	528	LG04	+	1401787	1402314	9.07676	7.22338	0	6.381
STRG.858.1	618	LG04	+	1403297	1403914	7.67035	7.12699	0	5.726
STRG.863.1	850	LG04	+	1780300	1781149	8.14748	7.5802	0	6.90885
STRG.864.1	826	LG04	+	1781705	1782530	9.62477	5.65637	0	6.56735
STRG.865.1	418	LG04	+	1784139	1784556	10.7294	5.32468	0	6.38931
STRG.867.1	3090	LG04	+	1973188	1976277	12.2701	5.55931	0	6.21864
STRG.871.1	1415	LG04	+	2338664	2340078	11.816	9.24764	0	5.33075
STRG.872.1	563	LG04	+	2341793	2342355	8.42452	9.14532	0	6.13309
STRG.875.1	451	LG04	+	2954409	2954859	11.8583	6.67733	0	6.1137
STRG.876.1	379	LG04	-	2943611	2943989	12.0646	7.0698	0	5.52056
STRG.879.1	490	LG04	+	2989935	2990424	8.25204	6.60454	0	5.86075
STRG.88.1	368	LG01	+	6112398	6112765	5.87139	6.72558	7.7085	5.61706
STRG.884.1	712	LG04	+	3208575	3209286	8.73449	9.70545	0	5.88637
STRG.887.1	356	LG04	+	3263148	3263503	0	5.39697	0	6.39703
STRG.889.1	1301	LG04	+	3431010	3432310	0	7.34929	0	8.12741
STRG.890.1	473	LG04	+	3432534	3433006	0	6.29034	0	7.88773
STRG.891.1	1554	LG04	+	3433132	3434685	0	5.77853	0	8.24821
STRG.892.1	489	LG04	+	3512366	3512854	0	6.44434	0	5.50269
STRG.893.1	296	LG04	+	3577328	3577623	0	10.3463	0	6.21982
STRG.894.1	2481	LG04	+	3588381	3590861	0	6.55972	0	7.73312
STRG.895.1	372	LG04	-	3614180	3614551	0	6.46036	0	5.53743
STRG.896.1	509	LG04	+	3622450	3622958	0	7.68087	0	7.42709
STRG.899.1	337	LG04	+	3645450	3645786	0	5.94068	0	5.37101
STRG.9.1	1446	LG01	-	438871	440316	7.59954	7.26219	7.96341	6.20449
STRG.90.1	292	LG01	+	6210041	6210332	5.90927	6.09163	5.92913	7.00011
STRG.901.1	339	LG04	-	3688321	3688659	0	10.2659	0	5.57567
STRG.904.1	693	LG04	+	3858854	3859546	0	5.53413	0	5.43089
STRG.905.1	2188	LG04	+	3880458	3882645	0	7.4745	0	6.33666
STRG.910.1	988	LG04	+	4380682	4381669	0	7.7205	0	7.95067
STRG.912.1	1040	LG04	+	4409644	4410683	0	5.60261	0	6.04621
STRG.913.1	756	LG04	+	4411135	4411890	0	7.86496	0	6.71812
STRG.917.1	749	LG04	+	4646507	4647255	0	8.18371	0	5.59285
STRG.921.1	261	LG04	+	5175962	5176222	0	5.60468	0	8.10119
STRG.925.1	468	LG04	+	5569781	5570248	0	7.38388	0	7.67377
STRG.926.1	695	LG04	+	5570393	5571087	0	5.78517	0	7.8426
STRG.930.1	1825	LG04	+	5760374	5762198	0	6.71811	0	6.17509
STRG.932.1	1590	LG04	+	5842122	5843711	0	7.04359	0	5.68336
STRG.935.1	435	LG04	-	5902633	5903067	0	10.1185	0	8.94331
STRG.94.1	720	LG01	-	6401915	6402634	6.7669	6.14249	6.41168	6.35615
STRG.944.1	2067	LG04	+	6004328	6006394	0	5.50902	0	8.21823
STRG.946.1	1216	LG04	+	6226171	6227386	0	8.43576	0	7.06848
STRG.947.1	1150	LG04	+	6300691	6301840	0	5.54858	0	5.94027
STRG.948.1	379	LG04	-	6307966	6308344	0	6.03316	0	6.59543
STRG.949.1	376	LG04	-	6544508	6544883	0	7.84837	0	5.67295
STRG.95.1	580	LG01	-	6482464	6483043	6.79935	6.51762	6.63893	6.32702
STRG.957.1	399	LG04	-	7316130	7316528	0	6.74922	0	8.61435
STRG.96.1	652	LG01	+	6524618	6525269	6.4122	8.77295	8.37558	6.19872
STRG.961.1	357	LG04	+	7892267	7892623	0	7.15643	0	6.70267
STRG.962.1	1017	LG04	+	7919283	7920299	0	5.70531	0	6.98043
STRG.963.1	504	LG04	+	7923867	7924370	0	8.97901	0	6.30643
STRG.965.1	1802	LG04	+	8023137	8024938	0	9.3126	0	5.71524
STRG.966.1	885	LG04	-	8112498	8113382	0	9.06374	0	5.21494
STRG.967.1	717	LG04	+	8213246	8213962	0	9.74941	0	7.78432
STRG.968.1	675	LG04	+	8215884	8216558	0	9.80021	0	7.39477
STRG.971.1	3086	LG04	-	8984698	8987783	0	9.83904	0	5.78793
STRG.974.1	627	LG04	+	9715100	9715726	0	9.2953	0	5.4647
STRG.979.1	467	LG04	-	9761126	9761592	0	9.75342	0	6.13695
STRG.98.1	416	LG01	+	6627259	6627674	7.89057	5.42755	5.61255	6.33801
STRG.984.1	383	LG04	+	10363604	10363986	0	9.04532	0	7.16393
STRG.985.1	873	LG04	+	10364093	10364965	0	9.48755	0	7.45931
STRG.986.1	446	LG04	+	10365023	10365468	0	9.19247	0	6.90936
STRG.987.1	506	LG04	+	10366306	10366811	0	10.0353	0	6.89247
STRG.988.1	1155	LG04	+	10577164	10578318	0	9.55304	0	5.9128
STRG.989.1	2521	LG04	+	10580335	10582855	0	9.82642	0	5.69417
STRG.99.1	2091	LG01	+	6896406	6898496	9.31088	7.76301	6.46505	6.64548
STRG.990.1	311	LG04	+	10856005	10856315	0	9.01374	0	5.70647
STRG.991.1	878	LG04	+	10915432	10916309	0	9.02115	0	5.83528
STRG.993.1	385	LG04	+	11179646	11180030	0	9.91664	0	6.00415
STRG.994.1	307	LG04	+	11372691	11372997	0	8.93467	0	12.5346
STRG.996.1	307	LG04	+	11379411	11379717	0	9.03654	0	12.3778
STRG.999.1	477	LG04	+	11831778	11832254	0	9.16897	0	5.70233

## Sheet: Table S4
Table S4. Predicted lncNATs
Classification(NAT/ST)	Type of SAT	NAT_ID	Length	Genomic location				Normalized expression value (log2)
				Chr	Strand	Start	End	Fl	Le	Rt	St
1 vs 1	S>N ( ST contains NAT )	STRG.1074.1	912	LG05	+	491305	492217	0	12.1554	0	6.34232
n vs 1	S>N ( ST contains NAT )	STRG.277.1	2350	LG01	+	27205111	27207461	6.0883	11.9364	5.677	7.05792
1 vs n	S>N ( ST contains NAT )	STRG.794.1	345	LG03	+	15528849	15529194	9.31174	11.9072	8.91376	6.27566
n vs 1	S>N ( ST contains NAT )	STRG.468.1	627	LG02	+	22135572	22136199	12.6147	11.132	8.86804	6.90499
1 vs n	S>N ( ST contains NAT )	STRG.470.1	1934	LG02	+	23049288	23051222	8.945	10.6975	6.25945	7.41358
1 vs n	S>N ( ST contains NAT )	STRG.610.1	395	LG03	+	986814	987209	6.59539	10.4856	5.87196	5.86194
1 vs 1	S>N ( ST contains NAT )	STRG.893.1	295	LG04	+	3577328	3577623	0	10.3463	0	6.21982
1 vs 1	S>N ( ST contains NAT )	STRG.609.1	1012	LG03	+	960359	961371	5.29853	10.3412	5.90902	5.62462
1 vs 1	S>N ( ST contains NAT )	STRG.614.1	448	LG03	+	1396293	1396741	5.60987	10.2226	5.76862	6.77139
n vs 1	S>N ( ST contains NAT )	STRG.467.1	534	LG02	+	22133660	22134194	12.752	10.1477	6.58183	6.26924
n vs 1	S>N ( ST contains NAT )	STRG.469.1	313	LG02	+	22136522	22136835	5.31647	10.1328	5.842	6.33105
1 vs n	S>N ( ST contains NAT )	STRG.838.1	2909	LG04	+	514128	517037	9.12063	10.0532	0	7.98659
n vs 1	S>N ( ST contains NAT )	STRG.246.1	1918	LG01	+	25303278	25305196	5.61159	10.0526	5.59211	7.57142
n vs n	S>N ( ST contains NAT )	STRG.987.1	505	LG04	+	10366306	10366811	0	10.0353	0	6.89247
1 vs 1	S>N ( ST contains NAT )	STRG.434.1	376	LG02	+	11362058	11362434	6.4413	9.93054	8.4523	5.39857
1 vs n	S>N ( ST contains NAT )	STRG.993.1	384	LG04	+	11179646	11180030	0	9.91664	0	6.00415
1 vs 1	S>N ( ST contains NAT )	STRG.989.1	2520	LG04	+	10580335	10582855	0	9.82642	0	5.69417
n vs 1	S>N ( ST contains NAT )	STRG.968.1	674	LG04	+	8215884	8216558	0	9.80021	0	7.39477
n vs 1	S>N ( ST contains NAT )	STRG.967.1	716	LG04	+	8213246	8213962	0	9.74941	0	7.78432
1 vs 1	S>N ( ST contains NAT )	STRG.275.1	746	LG01	+	27051837	27052583	8.13803	9.7445	5.83756	6.36627
1 vs 1	Divergent (NAT5' to 5'ST)	STRG.210.1	731	LG01	+	20808976	20809707	8.21782	9.74056	6.54719	6.65527
1 vs n	S>N ( ST contains NAT )	STRG.267.1	399	LG01	+	26839564	26839963	6.45536	9.72451	5.60267	5.60781
n vs 1	S>N ( ST contains NAT )	STRG.884.1	711	LG04	+	3208575	3209286	8.73449	9.70545	0	5.88637
1 vs 1	S>N ( ST contains NAT )	STRG.988.1	1154	LG04	+	10577164	10578318	0	9.55304	0	5.9128
n vs n	S>N ( ST contains NAT )	STRG.985.1	872	LG04	+	10364093	10364965	0	9.48755	0	7.45931
n vs 1	S>N ( ST contains NAT )	STRG.1011.1	739	LG04	+	15399192	15399931	0	9.34558	0	7.76664
1 vs 1	S>N ( ST contains NAT )	STRG.1027.1	1542	LG04	+	23930744	23932286	0	9.32456	0	7.55472
1 vs 1	S>N ( ST contains NAT )	STRG.965.1	1801	LG04	+	8023137	8024938	0	9.3126	0	5.71524
n vs 1	Divergent (NAT5' to 5'ST)	STRG.1056.1	389	LG04	+	27426514	27426903	0	9.31179	0	8.00478
1 vs n	S>N ( ST contains NAT )	STRG.816.1	450	LG03	+	24895482	24895932	10.4813	9.29603	10.4849	5.43485
1 vs 1	S>N ( ST contains NAT )	STRG.974.1	626	LG04	+	9715100	9715726	0	9.2953	0	5.4647
n vs 1	S>N ( ST contains NAT )	STRG.1036.1	1028	LG04	+	24999944	25000972	0	9.28688	0	9.37018
1 vs 1	S>N ( ST contains NAT )	STRG.871.1	1414	LG04	+	2338664	2340078	11.816	9.24764	0	5.33075
n vs n	S>N ( ST contains NAT )	STRG.986.1	445	LG04	+	10365023	10365468	0	9.19247	0	6.90936
1 vs 1	Convergent (NAT3' to 3'ST)	STRG.1041.1	736	LG04	+	25422506	25423242	0	9.18931	0	5.62181
1 vs 1	Divergent (NAT5' to 5'ST)	STRG.1070.1	1145	LG05	+	164969	166114	0	9.18296	0	5.35628
n vs n	S>N ( ST contains NAT )	STRG.1046.1	649	LG04	+	25994698	25995347	0	9.18249	0	5.22468
1 vs 1	S>N ( ST contains NAT )	STRG.999.1	476	LG04	+	11831778	11832254	0	9.16897	0	5.70233
n vs 1	S>N ( ST contains NAT )	STRG.49.1	598	LG01	+	7025408	7026006	6.90519	9.15544	5.59107	8.45557
1 vs 1	S>N ( ST contains NAT )	STRG.1016.1	391	LG04	+	17022330	17022721	0	9.1445	0	5.85151
n vs n	S>N ( ST contains NAT )	STRG.226.1	496	LG01	+	22994208	22994704	7.70836	9.10081	12.0229	5.86704
n vs 1	Divergent (NAT5' to 5'ST)	STRG.403.1	593	LG02	+	6467312	6467905	12.1201	9.04892	8.05952	6.03652
n vs n	S>N ( ST contains NAT )	STRG.984.1	382	LG04	+	10363604	10363986	0	9.04532	0	7.16393
n vs n	S>N ( ST contains NAT )	STRG.1047.1	1221	LG04	+	25997196	25998417	0	9.0406	0	5.77552
1 vs 1	N>S ( NAT contains ST )	STRG.1029.1	1549	LG04	+	24217393	24218942	0	9.03643	0	9.13422
n vs 1	S>N ( ST contains NAT )	STRG.274.1	1088	LG01	+	27020903	27021991	7.71984	9.02982	5.89987	6.70534
1 vs 1	S>N ( ST contains NAT )	STRG.991.1	877	LG04	+	10915432	10916309	0	9.02115	0	5.83528
n vs 1	S>N ( ST contains NAT )	STRG.1045.1	505	LG04	+	25961088	25961593	0	9.01256	0	6.65415
n vs 1	S>N ( ST contains NAT )	STRG.664.1	399	LG03	+	3317077	3317476	8.28084	9.01223	6.01978	7.00553
n vs 1	S>N ( ST contains NAT )	STRG.273.1	593	LG01	+	27017445	27018038	10.6806	8.98256	6.25004	5.73783
n vs 1	S>N ( ST contains NAT )	STRG.623.1	398	LG03	+	1544220	1544618	10.7535	8.98074	6.06939	8.58401
1 vs 1	S>N ( ST contains NAT )	STRG.963.1	503	LG04	+	7923867	7924370	0	8.97901	0	6.30643
n vs 1	S>N ( ST contains NAT )	STRG.247.1	887	LG01	+	25520976	25521863	7.25213	8.95887	6.76731	7.69043
n vs 1	S>N ( ST contains NAT )	STRG.622.1	1304	LG03	+	1542268	1543572	8.15458	8.90057	7.59034	7.72106
n vs 1	S>N ( ST contains NAT )	STRG.96.1	3646	LG01	+	14851479	14855125	6.4122	8.77295	8.37558	6.19872
1 vs 1	S>N ( ST contains NAT )	STRG.437.1	2140	LG02	+	12230383	12232523	7.51558	8.76339	6.03446	5.677
1 vs 1	Convergent (NAT3' to 3'ST)	STRG.772.1	338	LG03	+	11372999	11373337	9.97097	8.75939	9.02625	6.14377
n vs 1	S>N ( ST contains NAT )	STRG.1044.1	541	LG04	+	25957823	25958364	0	8.74351	0	5.87164
n vs n	S>N ( ST contains NAT )	STRG.351.1	557	LG02	+	38067522	38068079	5.43488	8.67084	8.93875	6.07604
n vs n	S>N ( ST contains NAT )	STRG.612.1	675	LG03	+	1211318	1211993	6.88066	8.66751	8.96008	7.16015
1 vs 1	S>N ( ST contains NAT )	STRG.643.1	1042	LG03	+	2677214	2678256	6.49979	8.6535	6.34516	5.50688
1 vs n	S>N ( ST contains NAT )	STRG.1.1	1993	LG01	+	146358	148351	8.40607	8.62074	7.8668	9.30552
n vs n	S>N ( ST contains NAT )	STRG.350.1	1383	LG02	+	38065765	38067148	6.11381	8.58137	5.679	6.1367
1 vs n	S>N ( ST contains NAT )	STRG.644.1	769	LG03	+	2669838	2670607	5.23547	8.54262	6.27604	5.95263
n vs 1	S>N ( ST contains NAT )	STRG.140.1	373	LG01	+	28238381	28238754	6.63534	8.52743	7.08192	6.25917
1 vs 1	S>N ( ST contains NAT )	STRG.546.1	298	LG02	+	32460085	32460383	5.65645	8.52368	7.19845	7.46928
1 vs 1	S>N ( ST contains NAT )	STRG.604.1	377	LG03	+	444319	444696	8.58103	8.5187	5.80718	6.09944
1 vs 1	S>N ( ST contains NAT )	STRG.818.1	1226	LG03	+	26206269	26207495	9.11533	8.47467	7.95745	6.51311
1 vs n	S>N ( ST contains NAT )	STRG.946.1	1215	LG04	+	6226171	6227386	0	8.43576	0	7.06848
1 vs 1	S>N ( ST contains NAT )	STRG.716.1	560	LG03	+	6457056	6457616	7.82195	8.39841	9.09472	7.38827
1 vs 1	S>N ( ST contains NAT )	STRG.545.1	334	LG02	+	32305587	32305921	6.01842	8.37977	7.86843	7.4632
1 vs 1	S>N ( ST contains NAT )	STRG.535.1	464	LG02	+	30999793	31000257	9.22226	8.37877	6.24774	6.38645
n vs 1	S>N ( ST contains NAT )	STRG.489.1	412	LG02	+	26140438	26140850	5.4118	8.3708	6.52968	5.98854
1 vs 1	S>N ( ST contains NAT )	STRG.534.1	1562	LG02	+	30890798	30892360	7.58521	8.31902	8.66817	5.34742
n vs n	S>N ( ST contains NAT )	STRG.150.1	3055	LG01	+	31317702	31320757	6.4838	8.30613	5.764	7.58404
n vs 1	S>N ( ST contains NAT )	STRG.849.1	448	LG04	+	995194	995642	8.79673	8.30001	0	7.19146
1 vs 1	S>N ( ST contains NAT )	STRG.42.1	346	LG01	+	6210041	6210387	6.39987	8.2638	7.17281	6.26192
1 vs 1	S>N ( ST contains NAT )	STRG.384.1	361	LG02	+	5376612	5376973	9.61637	8.25623	6.26016	6.56303
1 vs 1	S>N ( ST contains NAT )	STRG.1072.1	400	LG05	+	414412	414812	0	8.25416	0	5.66727
n vs 1	S>N ( ST contains NAT )	STRG.570.1	219	LG02	+	35192724	35192943	8.11101	8.2018	6.20198	7.53227
1 vs 1	S>N ( ST contains NAT )	STRG.917.1	748	LG04	+	4646507	4647255	0	8.18371	0	5.59285
1 vs 1	trans-NAT	STRG.821.1	287	LG03	+	27906639	27906926	9.8098	8.14254	12.3542	11.9596
n vs 1	S>N ( ST contains NAT )	STRG.260.1	2295	LG01	+	26378852	26381147	6.21868	8.13754	5.9513	5.87462
n vs 1	S>N ( ST contains NAT )	STRG.308.1	527	LG01	+	30686297	30686824	5.23026	8.13743	5.75846	5.35977
1 vs 1	Divergent (NAT5' to 5'ST)	STRG.433.1	321	LG02	+	10941560	10941881	9.0727	8.13371	6.54795	5.57289
n vs 1	S>N ( ST contains NAT )	STRG.754.1	1345	LG03	+	10394327	10395672	6.16517	8.12286	9.02176	5.88012
n vs n	S>N ( ST contains NAT )	STRG.654.1	303	LG03	+	2980257	2980560	8.90493	8.10552	8.713	6.09457
1 vs n	S>N ( ST contains NAT )	STRG.743.1	671	LG03	+	9581083	9581754	8.79183	8.10354	9.44525	5.43982
n vs 1	S>N ( ST contains NAT )	STRG.119.1	589	LG01	+	25303388	25303977	7.29086	8.08323	6.41153	7.3214
n vs 1	Divergent (NAT5' to 5'ST)	STRG.571.1	208	LG02	+	35193422	35193630	8.30408	8.07703	6.70803	8.69184
1 vs 1	S>N ( ST contains NAT )	STRG.544.1	304	LG02	+	32168825	32169129	6.03772	8.01308	9.64656	7.40304
1 vs 1	Divergent (NAT5' to 5'ST)	STRG.208.1	333	LG01	+	19840971	19841304	6.24604	7.98878	6.03615	5.40396
1 vs 1	S>N ( ST contains NAT )	STRG.707.1	292	LG03	+	5949271	5949563	6.32513	7.96644	9.09211	6.26897
1 vs 1	S>N ( ST contains NAT )	STRG.633.1	712	LG03	+	2003504	2004216	7.90153	7.95635	8.29222	6.73097
1 vs 1	S>N ( ST contains NAT )	STRG.697.1	671	LG03	+	5457447	5458118	6.04629	7.95609	9.42133	5.97428
n vs 1	S>N ( ST contains NAT )	STRG.7.1	1060	LG01	+	476891	477951	7.29066	7.94503	6.17383	7.80964
n vs 1	S>N ( ST contains NAT )	STRG.143.1	1724	LG01	+	28969596	28971320	5.4232	7.88784	6.07293	6.97163
n vs 1	S>N ( ST contains NAT )	STRG.122.1	872	LG01	+	25520982	25521854	6.50398	7.88268	6.42141	6.5029
1 vs 1	S>N ( ST contains NAT )	STRG.310.1	774	LG01	+	30921716	30922490	8.15589	7.87429	6.05798	5.86433
1 vs 1	S>N ( ST contains NAT )	STRG.81.1	572	LG01	+	11583245	11583817	6.02762	7.87048	7.06464	6.09099
n vs n	S>N ( ST contains NAT )	STRG.913.1	755	LG04	+	4411135	4411890	0	7.86496	0	6.71812
1 vs 1	S>N ( ST contains NAT )	STRG.681.1	2341	LG03	+	3911342	3913683	5.85551	7.85153	6.80129	5.82597
n vs 1	S>N ( ST contains NAT )	STRG.309.1	2093	LG01	+	30687067	30689160	7.97212	7.84518	6.04032	6.49825
n vs 1	S>N ( ST contains NAT )	STRG.170.1	345	LG01	+	26995651	26995996	6.4011	7.8423	8.23778	7.61308
1 vs 1	S>N ( ST contains NAT )	STRG.287.1	1028	LG01	+	28609395	28610423	7.69547	7.81881	5.91809	5.44646
n vs 1	S>N ( ST contains NAT )	STRG.543.1	1305	LG02	+	32049103	32050408	8.38459	7.77048	6.82736	5.44638
n vs 1	S>N ( ST contains NAT )	STRG.591.1	1561	LG02	+	37888757	37890318	5.52105	7.76528	6.77806	5.72689
n vs n	S>N ( ST contains NAT )	STRG.910.1	987	LG04	+	4380682	4381669	0	7.7205	0	7.95067
n vs n	S>N ( ST contains NAT )	STRG.362.1	453	LG02	+	3559439	3559892	8.92493	7.70857	9.09546	5.29736
1 vs 1	S>N ( ST contains NAT )	STRG.64.1	1275	LG01	+	9511788	9513063	7.44914	7.70068	7.50296	6.80954
n vs 1	S>N ( ST contains NAT )	STRG.155.1	524	LG01	+	25303594	25304118	8.47774	7.69996	8.26297	7.66589
n vs 1	Divergent (NAT5' to 5'ST)	STRG.677.1	458	LG03	+	3886311	3886769	7.48921	7.69081	8.42941	6.30224
1 vs 1	S>N ( ST contains NAT )	STRG.896.1	508	LG04	+	3622450	3622958	0	7.68087	0	7.42709
n vs 1	S>N ( ST contains NAT )	STRG.753.1	528	LG03	+	10391988	10392516	5.74471	7.66665	10.539	6.21302
1 vs 1	S>N ( ST contains NAT )	STRG.242.1	291	LG01	+	25086651	25086942	9.19019	7.65993	6.83179	5.78152
n vs 1	S>N ( ST contains NAT )	STRG.561.1	544	LG04	+	8216028	8216572	5.81056	7.65866	9.07402	7.33408
n vs n	S>N ( ST contains NAT )	STRG.315.1	2783	LG01	+	31318015	31320798	5.74229	7.64399	9.63454	6.11421
n vs 1	Convergent (NAT3' to 3'ST)	STRG.676.1	503	LG03	+	3884317	3884820	7.37381	7.63933	9.60375	6.50791
1 vs 1	S>N ( ST contains NAT )	STRG.801.1	375	LG03	+	18004203	18004578	8.49743	7.62275	8.52766	5.28278
n vs 1	S>N ( ST contains NAT )	STRG.282.1	452	LG01	+	28238384	28238836	8.3553	7.61934	6.60466	6.68371
1 vs 1	N>S ( NAT contains ST )	STRG.640.1	341	LG03	+	2277654	2277995	8.82664	7.60019	8.52859	6.72962
n vs 1	S>N ( ST contains NAT )	STRG.651.1	599	LG03	+	2927691	2928290	6.59255	7.59936	6.26095	7.42426
n vs 1	S>N ( ST contains NAT )	STRG.371.1	3665	LG02	+	4122666	4126331	7.95996	7.58801	8.06102	6.52012
1 vs 1	S>N ( ST contains NAT )	STRG.195.1	2393	LG01	+	16178405	16180798	6.36648	7.58391	10.0594	5.63151
n vs 1	S>N ( ST contains NAT )	STRG.863.1	849	LG04	+	1780300	1781149	8.14748	7.5802	0	6.90885
n vs 1	S>N ( ST contains NAT )	STRG.307.1	900	LG01	+	30596262	30597162	6.18335	7.563	8.02524	9.32313
1 vs 1	S>N ( ST contains NAT )	STRG.532.1	305	LG02	+	30664039	30664344	6.00161	7.50515	6.71215	5.94969
1 vs 1	S>N ( ST contains NAT )	STRG.704.1	1049	LG03	+	5865279	5866328	9.84719	7.50303	9.5326	6.94646
n vs 1	S>N ( ST contains NAT )	STRG.237.1	513	LG01	+	24543211	24543724	6.88628	7.49319	6.89465	7.39579
1 vs 1	S>N ( ST contains NAT )	STRG.29.1	395	LG01	+	2965663	2966058	5.2381	7.48152	6.27321	5.52221
n vs n	S>N ( ST contains NAT )	STRG.196.1	806	LG01	+	16449857	16450663	5.55912	7.47029	7.43198	6.14689
n vs 1	S>N ( ST contains NAT )	STRG.321.1	308	LG02	+	31536413	31536721	5.26264	7.40596	8.07	9.06159
1 vs n	S>N ( ST contains NAT )	STRG.789.1	382	LG03	+	14377793	14378175	8.79128	7.40106	9.38152	7.43197
n vs 1	S>N ( ST contains NAT )	STRG.387.1	372	LG02	+	5595240	5595612	8.99704	7.3865	7.51828	5.90525
1 vs 1	S>N ( ST contains NAT )	STRG.925.1	467	LG04	+	5569781	5570248	0	7.38388	0	7.67377
n vs n	S>N ( ST contains NAT )	STRG.889.1	1300	LG04	+	3431010	3432310	0	7.34929	0	8.12741
1 vs 1	N>S ( NAT contains ST )	STRG.605.1	964	LG03	+	527310	528274	5.29433	7.34847	6.22641	6.56783
n vs n	S>N ( ST contains NAT )	STRG.757.1	350	LG03	+	10749715	10750065	5.20987	7.33725	9.46115	7.48233
n vs n	S>N ( ST contains NAT )	STRG.227.1	430	LG01	+	22994759	22995189	9.87804	7.27208	10.8865	6.27853
n vs 1	S>N ( ST contains NAT )	STRG.857.1	527	LG04	+	1401787	1402314	9.07676	7.22338	0	6.381
1 vs 1	S>N ( ST contains NAT )	STRG.780.1	343	LG03	+	12208129	12208472	9.21052	7.17912	9.35645	5.35907
n vs 1	S>N ( ST contains NAT )	STRG.600.1	441	LG03	+	103669	104110	6.44487	7.16991	10.1506	6.3581
n vs 1	S>N ( ST contains NAT )	STRG.372.1	398	LG02	+	4127875	4128273	9.88903	7.16183	7.06127	6.78339
1 vs 1	S>N ( ST contains NAT )	STRG.961.1	356	LG04	+	7892267	7892623	0	7.15643	0	6.70267
n vs 1	S>N ( ST contains NAT )	STRG.539.1	883	LG02	+	31535840	31536723	6.43019	7.14483	6.23182	9.19684
1 vs 1	S>N ( ST contains NAT )	STRG.833.1	425	LG04	+	278917	279342	9.45201	7.13962	0	6.29765
n vs 1	S>N ( ST contains NAT )	STRG.858.1	617	LG04	+	1403297	1403914	7.67035	7.12699	0	5.726
n vs 1	S>N ( ST contains NAT )	STRG.440.1	354	LG02	+	12592264	12592618	8.76134	7.11122	7.32423	6.40421
n vs 1	S>N ( ST contains NAT )	STRG.577.1	367	LG02	+	35555302	35555669	5.79978	7.10863	8.58112	6.657
1 vs 1	S>N ( ST contains NAT )	STRG.222.1	288	LG01	+	22447291	22447579	8.74178	7.09616	8.24397	6.4313
n vs 1	S>N ( ST contains NAT )	STRG.441.1	335	LG02	+	12593207	12593542	8.46549	7.09388	7.74341	6.01782
n vs n	S>N ( ST contains NAT )	STRG.197.1	847	LG01	+	16452708	16453555	10.1444	7.09361	12.8538	5.69864
1 vs 1	S>N ( ST contains NAT )	STRG.39.1	1034	LG01	+	4904722	4905756	5.99321	7.07722	11.0151	5.83312
1 vs 1	S>N ( ST contains NAT )	STRG.932.1	1589	LG04	+	5842122	5843711	0	7.04359	0	5.68336
n vs n	S>N ( ST contains NAT )	STRG.758.1	582	LG03	+	10752532	10753114	9.34999	6.9797	9.20427	7.73557
1 vs 1	S>N ( ST contains NAT )	STRG.109.1	1061	LG01	+	22415097	22416158	5.87966	6.97358	9.03529	5.77587
1 vs 1	S>N ( ST contains NAT )	STRG.12.1	373	LG01	+	1134302	1134675	5.55601	6.95173	6.48529	8.2672
n vs 1	S>N ( ST contains NAT )	STRG.569.1	383	LG02	+	35191828	35192211	6.48131	6.95028	5.66908	6.60656
n vs 1	S>N ( ST contains NAT )	STRG.711.1	1475	LG03	+	6386048	6387523	6.60013	6.94341	10.0259	5.22214
n vs 1	S>N ( ST contains NAT )	STRG.158.1	392	LG01	+	25521219	25521611	5.71733	6.89843	6.46288	7.62197
n vs 1	S>N ( ST contains NAT )	STRG.666.1	701	LG03	+	3324823	3325524	5.3545	6.89121	6.96787	7.17935
1 vs 1	S>N ( ST contains NAT )	STRG.592.1	449	LG02	+	37949213	37949662	5.29563	6.85102	5.78787	5.51792
1 vs 1	S>N ( ST contains NAT )	STRG.457.1	224	LG02	+	16506598	16506822	6.09694	6.82933	8.94285	12.8155
n vs 1	S>N ( ST contains NAT )	STRG.141.1	375	LG01	+	28242625	28243000	6.70866	6.76797	6.26823	8.42936
1 vs 1	S>N ( ST contains NAT )	STRG.223.1	1873	LG01	+	22965186	22967059	9.50469	6.75409	6.61961	5.96433
n vs n	S>N ( ST contains NAT )	STRG.759.1	931	LG03	+	10753899	10754830	9.71756	6.74918	9.47439	7.82898
n vs 1	S>N ( ST contains NAT )	STRG.306.1	340	LG01	+	30595508	30595848	6.92567	6.74632	7.15636	7.99216
1 vs 1	S>N ( ST contains NAT )	STRG.930.1	1824	LG04	+	5760374	5762198	0	6.71811	0	6.17509
n vs 1	S>N ( ST contains NAT )	STRG.311.1	349	LG01	+	30889875	30890224	6.79851	6.70605	8.83998	5.7708
1 vs 1	S>N ( ST contains NAT )	STRG.875.1	450	LG04	+	2954409	2954859	11.8583	6.67733	0	6.1137
1 vs 1	S>N ( ST contains NAT )	STRG.326.1	1010	LG02	+	33864618	33865628	6.72554	6.6349	10.4351	6.4457
1 vs 1	Divergent (NAT5' to 5'ST)	STRG.741.1	1887	LG03	+	9304525	9306412	10.0634	6.62914	8.324	7.4267
n vs n	S>N ( ST contains NAT )	STRG.22.1	513	LG01	+	2339942	2340455	7.55127	6.62588	8.78862	8.57005
n vs 1	S>N ( ST contains NAT )	STRG.176.1	318	LG01	+	28240352	28240670	6.13733	6.62354	6.57079	7.24066
1 vs 1	S>N ( ST contains NAT )	STRG.879.1	489	LG04	+	2989935	2990424	8.25204	6.60454	0	5.86075
1 vs 1	S>N ( ST contains NAT )	STRG.213.1	1243	LG01	+	21676132	21677375	7.57683	6.59693	8.41668	7.29073
1 vs 1	S>N ( ST contains NAT )	STRG.894.1	2480	LG04	+	3588381	3590861	0	6.55972	0	7.73312
n vs 1	S>N ( ST contains NAT )	STRG.238.1	1572	LG01	+	24546345	24547917	7.159	6.55651	6.79379	8.28008
n vs 1	S>N ( ST contains NAT )	STRG.32.1	888	LG01	+	3867722	3868610	6.24658	6.55545	6.38582	7.46291
n vs 1	S>N ( ST contains NAT )	STRG.189.1	1717	LG01	+	30891149	30892866	9.26714	6.55349	6.80314	5.43682
1 vs 1	S>N ( ST contains NAT )	STRG.59.1	385	LG01	+	8316195	8316580	5.82392	6.53175	6.32102	7.68399
n vs 1	S>N ( ST contains NAT )	STRG.95.1	626	LG01	+	14850523	14851149	6.79935	6.51762	6.63893	6.32702
n vs 1	S>N ( ST contains NAT )	STRG.377.1	847	LG02	+	4354221	4355068	10.0019	6.50251	8.68464	7.25389
1 vs 1	S>N ( ST contains NAT )	STRG.512.1	1504	LG02	+	29128909	29130413	7.75866	6.49554	6.67408	8.4914
1 vs 1	S>N ( ST contains NAT )	STRG.2.1	1246	LG01	+	189471	190717	5.98698	6.48965	5.69116	7.7274
n vs n	S>N ( ST contains NAT )	STRG.652.1	341	LG03	+	2975408	2975749	9.13211	6.48937	7.93113	5.73902
1 vs 1	S>N ( ST contains NAT )	STRG.892.1	488	LG04	+	3512366	3512854	0	6.44434	0	5.50269
n vs 1	S>N ( ST contains NAT )	STRG.187.1	2081	LG01	+	30687085	30689166	9.45056	6.41801	7.06859	9.42757
1 vs 1	S>N ( ST contains NAT )	STRG.723.1	798	LG03	+	7102721	7103519	8.04465	6.40815	8.99922	6.09622
1 vs n	S>N ( ST contains NAT )	STRG.240.1	1813	LG01	+	24961822	24963635	6.25493	6.38586	6.9722	5.86096
n vs n	S>N ( ST contains NAT )	STRG.361.1	301	LG02	+	3559084	3559385	8.96549	6.37835	8.3311	5.94265
n vs 1	S>N ( ST contains NAT )	STRG.181.1	2245	LG01	+	28969597	28971842	7.57434	6.37738	9.7153	7.30746
n vs 1	S>N ( ST contains NAT )	STRG.48.1	614	LG01	+	7023795	7024409	6.95946	6.35287	6.4734	6.65075
n vs 1	S>N ( ST contains NAT )	STRG.410.1	1213	LG02	+	7216319	7217532	5.92488	6.34514	6.06718	7.04848
1 vs 1	S>N ( ST contains NAT )	STRG.199.1	2189	LG01	+	17092136	17094325	7.54668	6.33847	5.91676	5.76143
n vs 1	S>N ( ST contains NAT )	STRG.177.1	334	LG01	+	28242630	28242964	7.41095	6.33712	8.7341	5.55889
n vs 1	S>N ( ST contains NAT )	STRG.673.1	327	LG03	+	3862524	3862851	5.91276	6.32142	9.79563	6.63137
n vs 1	S>N ( ST contains NAT )	STRG.305.1	315	LG01	+	30594876	30595191	6.48285	6.31695	8.88161	8.47837
n vs 1	S>N ( ST contains NAT )	STRG.386.1	439	LG02	+	5593885	5594324	9.27336	6.29529	6.71152	6.68345
1 vs 1	S>N ( ST contains NAT )	STRG.61.1	638	LG01	+	9165834	9166472	6.5339	6.29338	5.88466	6.47807
n vs n	S>N ( ST contains NAT )	STRG.890.1	472	LG04	+	3432534	3433006	0	6.29034	0	7.88773
n vs 1	S>N ( ST contains NAT )	STRG.151.1	511	LG01	+	24543213	24543724	5.71772	6.28968	8.70252	8.39264
n vs 1	S>N ( ST contains NAT )	STRG.632.1	350	LG03	+	1846355	1846705	6.05257	6.28126	7.47993	6.02652
n vs 1	S>N ( ST contains NAT )	STRG.135.1	201	LG01	+	26802203	26802404	7.91012	6.24991	8.43852	8.67763
1 vs 1	S>N ( ST contains NAT )	STRG.62.1	336	LG01	+	9224126	9224462	6.41732	6.21424	10.2856	9.62538
n vs 1	S>N ( ST contains NAT )	STRG.700.1	566	LG03	+	5538043	5538609	5.59236	6.17267	9.98413	6.81937
n vs 1	S>N ( ST contains NAT )	STRG.94.1	597	LG01	+	14849502	14850099	6.7669	6.14249	6.41168	6.35615
1 vs 1	S>N ( ST contains NAT )	STRG.380.1	2008	LG02	+	4979141	4981149	9.17083	6.12889	6.95213	6.48187
n vs 1	S>N ( ST contains NAT )	STRG.336.1	328	LG02	+	35555296	35555624	6.25814	6.12734	10.5404	10.9509
1 vs n	S>N ( ST contains NAT )	STRG.280.1	3844	LG01	+	27522402	27526246	5.71062	6.12317	7.35927	5.28135
n vs 1	S>N ( ST contains NAT )	STRG.259.1	812	LG01	+	26366562	26367374	5.52962	6.11842	6.99449	6.1172
n vs n	S>N ( ST contains NAT )	STRG.192.1	3020	LG01	+	31317753	31320773	6.83587	6.11575	9.03476	7.01862
n vs 1	S>N ( ST contains NAT )	STRG.848.1	1545	LG04	+	993506	995051	8.89486	6.10157	0	7.50943
1 vs 1	S>N ( ST contains NAT )	STRG.486.1	1627	LG02	+	25878341	25879968	5.96281	6.09898	5.84511	7.9385
1 vs 1	S>N ( ST contains NAT )	STRG.317.1	420	LG02	+	31547828	31548248	5.61269	6.09277	10.6	7.21398
1 vs 1	S>N ( ST contains NAT )	STRG.90.1	421	LG01	+	14177645	14178066	5.90927	6.09163	5.92913	7.00011
1 vs 1	N>S ( NAT contains ST )	STRG.392.1	454	LG02	+	5752000	5752454	8.6046	6.08	7.75099	8.7009
1 vs 1	Divergent (NAT5' to 5'ST)	STRG.784.1	477	LG03	+	12825054	12825531	10.0723	6.06624	9.43798	7.00237
n vs 1	S>N ( ST contains NAT )	STRG.173.1	1555	LG01	+	27205593	27207148	5.79759	6.06012	8.25152	5.50102
1 vs 1	S>N ( ST contains NAT )	STRG.13.1	355	LG01	+	1212211	1212566	6.45148	6.02114	5.84399	7.90132
1 vs 1	S>N ( ST contains NAT )	STRG.451.1	330	LG02	+	13479619	13479949	5.28222	5.95466	7.82589	5.30515
n vs 1	S>N ( ST contains NAT )	STRG.295.1	1624	LG01	+	29513883	29515507	7.14243	5.95399	5.93923	6.33597
n vs n	S>N ( ST contains NAT )	STRG.584.1	273	LG02	+	36530645	36530918	6.50244	5.95393	7.15865	8.44187
n vs n	S>N ( ST contains NAT )	STRG.23.1	1413	LG01	+	2341759	2343172	7.63169	5.95179	6.82565	9.30347
n vs 1	Convergent (NAT3' to 3'ST)	STRG.514.1	680	LG02	+	29138365	29139045	5.66817	5.94455	5.72249	6.17923
n vs 1	S>N ( ST contains NAT )	STRG.378.1	1571	LG02	+	4355330	4356901	8.80405	5.94114	5.68776	7.26299
1 vs 1	S>N ( ST contains NAT )	STRG.899.1	336	LG04	+	3645450	3645786	0	5.94068	0	5.37101
1 vs 1	S>N ( ST contains NAT )	STRG.590.1	726	LG02	+	37826688	37827414	5.98026	5.91025	8.41013	5.31971
n vs 1	S>N ( ST contains NAT )	STRG.763.1	1029	LG03	+	10784684	10785713	9.20523	5.90496	9.06668	5.86438
n vs 1	S>N ( ST contains NAT )	STRG.348.1	313	LG02	+	37890286	37890599	7.52727	5.90239	7.23053	5.33795
n vs 1	S>N ( ST contains NAT )	STRG.114.1	3284	LG01	+	24543243	24546527	6.49463	5.90146	6.93756	6.04221
1 vs n	S>N ( ST contains NAT )	STRG.299.1	738	LG01	+	29925936	29926674	5.41451	5.8999	8.56279	5.93122
1 vs n	trans-NAT	STRG.745.1	213	LG03	-	9731413	9731626	5.95787	5.89935	8.66235	8.09917
1 vs 1	S>N ( ST contains NAT )	STRG.401.1	1539	LG02	+	6183237	6184776	5.71648	5.89338	7.53793	7.26606
1 vs n	S>N ( ST contains NAT )	STRG.798.1	2265	LG03	+	16151982	16154247	8.36138	5.84725	9.12313	5.85822
n vs 1	S>N ( ST contains NAT )	STRG.631.1	320	LG03	+	1845627	1845947	5.8715	5.84058	6.5034	6.03822
n vs 1	S>N ( ST contains NAT )	STRG.846.1	567	LG04	+	986783	987350	9.32222	5.83238	0	6.22917
n vs 1	S>N ( ST contains NAT )	STRG.694.1	1458	LG03	+	5408059	5409517	7.72786	5.82536	7.03304	7.61184
1 vs 1	S>N ( ST contains NAT )	STRG.572.1	1030	LG02	+	35230972	35232002	9.49666	5.79647	6.61637	5.60781
1 vs n	S>N ( ST contains NAT )	STRG.464.1	4025	LG02	+	19966989	19971014	6.6563	5.79156	5.98432	5.13262
1 vs n	S>N ( ST contains NAT )	STRG.365.1	1514	LG02	+	3770861	3772375	8.34925	5.77979	6.05766	6.47579
n vs n	S>N ( ST contains NAT )	STRG.891.1	1553	LG04	+	3433132	3434685	0	5.77853	0	8.24821
n vs 1	S>N ( ST contains NAT )	STRG.601.1	538	LG03	+	105769	106307	6.57028	5.773	6.49884	6.12076
1 vs 1	S>N ( ST contains NAT )	STRG.522.1	915	LG02	+	29334470	29335385	5.2107	5.7713	5.86188	6.50142
1 vs 1	S>N ( ST contains NAT )	STRG.852.1	1237	LG04	+	1206302	1207539	9.31628	5.72199	0	5.22581
n vs 1	S>N ( ST contains NAT )	STRG.285.1	448	LG01	+	28242628	28243076	7.91195	5.72048	6.00304	6.54185
1 vs 1	S>N ( ST contains NAT )	STRG.962.1	1016	LG04	+	7919283	7920299	0	5.70531	0	6.98043
1 vs 1	S>N ( ST contains NAT )	STRG.729.1	234	LG03	+	7650206	7650440	7.75128	5.70043	8.8212	7.86171
n vs 1	S>N ( ST contains NAT )	STRG.130.1	777	LG01	+	26366562	26367339	6.72134	5.69825	9.34647	6.90178
n vs 1	S>N ( ST contains NAT )	STRG.301.1	2861	LG01	+	29977692	29980553	6.44186	5.6953	8.92538	6.6705
n vs 1	S>N ( ST contains NAT )	STRG.599.1	1558	LG03	+	101642	103200	5.29171	5.69488	9.95038	6.23589
1 vs 1	S>N ( ST contains NAT )	STRG.646.1	343	LG03	+	2718024	2718367	9.1306	5.68051	6.52461	6.98234
1 vs 1	S>N ( ST contains NAT )	STRG.504.1	533	LG02	+	27528197	27528730	9.5367	5.67933	7.18385	6.62973
1 vs n	S>N ( ST contains NAT )	STRG.112.1	1574	LG01	+	23801062	23802636	5.32396	5.67846	7.82935	6.23943
1 vs 1	S>N ( ST contains NAT )	STRG.355.1	321	LG02	+	38556610	38556931	8.21863	5.67403	8.17025	6.46302
n vs 1	S>N ( ST contains NAT )	STRG.864.1	825	LG04	+	1781705	1782530	9.62477	5.65637	0	6.56735
1 vs n	S>N ( ST contains NAT )	STRG.737.1	316	LG03	+	8259554	8259870	9.40815	5.64726	8.5389	6.51921
n vs 1	S>N ( ST contains NAT )	STRG.144.1	1636	LG01	+	29513867	29515503	5.55656	5.63822	7.78949	9.65444
n vs 1	S>N ( ST contains NAT )	STRG.732.1	884	LG03	+	8023853	8024737	9.74809	5.63635	8.47767	7.08134
n vs 1	S>N ( ST contains NAT )	STRG.269.1	317	LG01	+	26867197	26867514	5.38737	5.63446	7.98273	5.60501
n vs n	S>N ( ST contains NAT )	STRG.912.1	1039	LG04	+	4409644	4410683	0	5.60261	0	6.04621
1 vs 1	S>N ( ST contains NAT )	STRG.649.1	300	LG03	+	2936126	2936426	6.70435	5.59696	8.66548	5.40556
n vs 1	S>N ( ST contains NAT )	STRG.319.1	1604	LG02	+	31561349	31562953	5.44732	5.59058	8.93984	5.27686
1 vs 1	S>N ( ST contains NAT )	STRG.46.1	981	LG01	+	6780860	6781841	5.59297	5.58601	5.91552	6.21343
n vs 1	S>N ( ST contains NAT )	STRG.318.1	545	LG02	+	31560706	31561251	5.21285	5.57336	8.99491	5.95963
n vs 1	S>N ( ST contains NAT )	STRG.185.1	2861	LG01	+	29977690	29980551	9.03212	5.56882	7.84694	7.10131
n vs 1	S>N ( ST contains NAT )	STRG.139.1	319	LG01	+	27207058	27207377	6.11409	5.56849	9.08529	8.65766
1 vs 1	S>N ( ST contains NAT )	STRG.867.1	3089	LG04	+	1973188	1976277	12.2701	5.55931	0	6.21864
1 vs 1	S>N ( ST contains NAT )	STRG.947.1	1149	LG04	+	6300691	6301840	0	5.54858	0	5.94027
1 vs 1	S>N ( ST contains NAT )	STRG.904.1	692	LG04	+	3858854	3859546	0	5.53413	0	5.43089
1 vs 1	S>N ( ST contains NAT )	STRG.725.1	379	LG03	+	7252799	7253178	6.81755	5.52922	8.89574	6.26288
n vs 1	S>N ( ST contains NAT )	STRG.168.1	315	LG01	+	26866646	26866961	11.0788	5.52121	10.7023	7.41237
1 vs n	S>N ( ST contains NAT )	STRG.944.1	2066	LG04	+	6004328	6006394	0	5.50902	0	8.21823
1 vs 1	S>N ( ST contains NAT )	STRG.549.1	1284	LG02	+	33164866	33166150	6.54462	5.48928	11.4629	5.87278
n vs 1	S>N ( ST contains NAT )	STRG.419.1	568	LG02	+	8787633	8788201	6.28381	5.48246	8.8623	5.82854
1 vs n	Divergent (NAT5' to 5'ST)	STRG.77.1	1697	LG01	+	11435023	11436720	7.23385	5.46057	6.69809	6.5671
n vs 1	S>N ( ST contains NAT )	STRG.148.1	961	LG01	+	30889186	30890147	6.04693	5.45574	7.28973	5.75386
1 vs 1	S>N ( ST contains NAT )	STRG.834.1	733	LG04	+	315361	316094	9.26336	5.4491	0	6.22127
n vs n	S>N ( ST contains NAT )	STRG.224.1	817	LG01	+	22992609	22993426	7.18152	5.44664	6.07403	5.79721
1 vs 1	S>N ( ST contains NAT )	STRG.770.1	670	LG03	+	11194078	11194748	9.40988	5.42404	9.29622	5.50479
1 vs 1	S>N ( ST contains NAT )	STRG.493.1	428	LG02	+	26403541	26403969	8.07108	5.42391	8.26682	5.1947
n vs n	S>N ( ST contains NAT )	STRG.228.1	381	LG01	+	22995329	22995710	7.69249	5.42193	8.74344	7.14274
1 vs 1	Convergent (NAT3' to 3'ST)	STRG.647.1	1237	LG03	+	2908055	2909292	6.62333	5.41947	9.18744	5.2599
n vs n	S>N ( ST contains NAT )	STRG.760.1	530	LG03	+	10754986	10755516	9.57401	5.41378	9.2223	8.39845
1 vs 1	Convergent (NAT3' to 3'ST)	STRG.219.1	439	LG01	+	22183858	22184297	6.63797	5.40985	7.17217	5.73239
1 vs 1	Divergent (NAT5' to 5'ST)	STRG.746.1	436	LG03	+	9745899	9746335	8.54341	5.40284	8.6073	6.10995
1 vs n	S>N ( ST contains NAT )	STRG.887.1	355	LG04	+	3263148	3263503	0	5.39697	0	6.39703
n vs 1	S>N ( ST contains NAT )	STRG.674.1	1835	LG03	+	3862962	3864797	6.31554	5.39328	8.08016	6.4659
1 vs 1	S>N ( ST contains NAT )	STRG.687.1	1238	LG03	+	4995781	4997019	6.52079	5.3805	8.76583	5.82763
n vs 1	S>N ( ST contains NAT )	STRG.515.1	350	LG02	+	29139554	29139904	7.96007	5.37862	8.45886	6.05536
n vs 1	Divergent (NAT5' to 5'ST)	STRG.679.1	683	LG03	+	3875793	3876476	8.80072	5.37652	8.28781	5.38595
n vs 1	S>N ( ST contains NAT )	STRG.47.1	358	LG01	+	7023376	7023734	7.0582	5.36565	8.32451	6.65353
1 vs 1	S>N ( ST contains NAT )	STRG.752.1	418	LG03	+	10037897	10038315	7.29708	5.35994	9.59896	5.6654
1 vs 1	S>N ( ST contains NAT )	STRG.768.1	1334	LG03	+	11082587	11083921	9.61098	5.34593	9.3852	5.70968
n vs 1	S>N ( ST contains NAT )	STRG.865.1	417	LG04	+	1784139	1784556	10.7294	5.32468	0	6.38931
n vs 1	S>N ( ST contains NAT )	STRG.123.1	480	LG01	+	25521996	25522476	5.78999	5.32322	6.45621	5.51491
n vs 1	Divergent (NAT5' to 5'ST)	STRG.490.1	458	LG02	+	26142878	26143336	5.87354	5.32238	7.59747	6.05801
1 vs 1	S>N ( ST contains NAT )	STRG.785.1	760	LG03	+	13534257	13535017	10.032	5.31119	9.64761	5.15758
1 vs 1	S>N ( ST contains NAT )	STRG.11.1	1134	LG01	+	1074314	1075448	5.71154	5.30975	6.55935	8.62113
1 vs 1	S>N ( ST contains NAT )	STRG.475.1	402	LG02	+	23724692	23725094	7.20004	0	6.83101	6.3463
1 vs 1	N>S ( NAT contains ST )	STRG.1435.1	1078	LG06	+	17040156	17041234	0	0	0	10.7878
n vs 1	S>N ( ST contains NAT )	STRG.1245.1,STRG.1245.2	2324	LG05	+	23654633	23656957	0	0	0	9.38802
n vs n	S>N ( ST contains NAT )	STRG.1586.1	1012	LG07	+	17607139	17608151	0	0	0	8.43482
n vs 1	Divergent (NAT5' to 5'ST)	STRG.1246.1	1099	LG05	+	23657094	23658193	0	0	0	8.26029
1 vs 1	trans-NAT	STRG.1425.1	310	LG06	+	16473180	16473490	0	0	0	8.21361
n vs n	S>N ( ST contains NAT )	STRG.1585.1	673	LG07	+	17606150	17606823	0	0	0	8.20658
n vs 1	S>N ( ST contains NAT )	STRG.1549.1	387	LG07	+	9302693	9303080	0	0	0	8.13842
1 vs 1	S>N ( ST contains NAT )	STRG.1426.1	372	LG06	+	16513215	16513587	0	0	0	8.11414
n vs 1	S>N ( ST contains NAT )	STRG.1339.1	414	LG06	+	7699141	7699555	0	0	0	8.05709
1 vs 1	Divergent (NAT5' to 5'ST)	STRG.1427.1	1207	LG06	+	16594750	16595957	0	0	0	7.99563
n vs 1	S>N ( ST contains NAT )	STRG.1143.1	210	LG05	+	14686464	14686674	0	0	0	7.86666
n vs n	S>N ( ST contains NAT )	STRG.1252.1	733	LG05	+	23687909	23688642	0	0	0	7.80137
1 vs 1	S>N ( ST contains NAT )	STRG.1542.1	575	LG07	+	8328154	8328729	0	0	0	7.80125
1 vs n	trans-NAT	STRG.1614.1	1256	LG07	+	20775522	20776778	0	0	0	7.79085
1 vs 1	Divergent (NAT5' to 5'ST)	STRG.1309.1	329	LG06	+	2074505	2074834	0	0	0	7.75714
n vs 1	S>N ( ST contains NAT )	STRG.1147.1	771	LG05	+	15438009	15438780	0	0	0	7.74031
1 vs 1	S>N ( ST contains NAT )	STRG.1272.1	595	LG05	+	25052621	25053216	0	0	0	7.71184
1 vs 1	S>N ( ST contains NAT )	STRG.1514.1	495	LG07	+	4934593	4935088	0	0	0	7.69668
n vs n	S>N ( ST contains NAT )	STRG.1195.1	939	LG05	+	20104581	20105520	0	0	0	7.68818
n vs 1	Divergent (NAT5' to 5'ST)	STRG.1148.1	470	LG05	+	15438924	15439394	0	0	0	7.68393
1 vs 1	S>N ( ST contains NAT )	STRG.1459.1	537	LG06	+	18865851	18866388	0	0	0	7.64096
n vs 1	S>N ( ST contains NAT )	STRG.1142.1	1747	LG05	+	14681855	14683602	0	0	0	7.60968
n vs n	S>N ( ST contains NAT )	STRG.1564.1	1677	LG07	+	11339636	11341313	0	0	0	7.59282
1 vs n	S>N ( ST contains NAT )	STRG.1161.1	3198	LG05	+	16967718	16970916	0	0	0	7.54336
n vs 1	S>N ( ST contains NAT )	STRG.1171.1	729	LG05	+	17767858	17768587	0	0	0	7.51451
1 vs 1	S>N ( ST contains NAT )	STRG.1417.1	506	LG06	+	15901593	15902099	0	0	0	7.51221
1 vs 1	S>N ( ST contains NAT )	STRG.1304.1	1166	LG06	+	1002447	1003613	0	0	0	7.47263
n vs 1	S>N ( ST contains NAT )	STRG.1327.1	347	LG06	+	3499371	3499718	0	0	0	7.44379
n vs n	S>N ( ST contains NAT )	STRG.1194.1	608	LG05	+	20103420	20104028	0	0	0	7.44306
1 vs 1	S>N ( ST contains NAT )	STRG.1529.1	911	LG07	+	6440212	6441123	0	0	0	7.43377
n vs n	S>N ( ST contains NAT )	STRG.1196.1	445	LG05	+	20106209	20106654	0	0	0	7.41942
1 vs 1	S>N ( ST contains NAT )	STRG.1439.1	276	LG06	+	17425223	17425499	0	0	0	7.38975
1 vs 1	S>N ( ST contains NAT )	STRG.1607.1	738	LG07	+	19299936	19300674	0	0	0	7.379
1 vs 1	S>N ( ST contains NAT )	STRG.1261.1	2502	LG05	+	24385633	24388135	0	0	0	7.20157
n vs 1	S>N ( ST contains NAT )	STRG.1373.1	1038	LG06	+	13343816	13344854	0	0	0	7.15966
1 vs 1	S>N ( ST contains NAT )	STRG.1239.1	636	LG05	+	23526714	23527350	0	0	0	7.07098
n vs 1	S>N ( ST contains NAT )	STRG.1141.1	3270	LG05	+	14678025	14681295	0	0	0	7.06731
n vs n	S>N ( ST contains NAT )	STRG.1565.1	368	LG07	+	11342412	11342780	0	0	0	7.04514
n vs 1	S>N ( ST contains NAT )	STRG.1397.1	377	LG06	+	14250907	14251284	0	0	0	6.97818
n vs 1	S>N ( ST contains NAT )	STRG.1368.1	506	LG06	+	12895965	12896471	0	0	0	6.96522
1 vs 1	S>N ( ST contains NAT )	STRG.1458.1	1348	LG06	+	18663622	18664970	0	0	0	6.96185
n vs 1	S>N ( ST contains NAT )	STRG.1262.1	351	LG05	+	24394353	24394704	0	0	0	6.94092
1 vs n	S>N ( ST contains NAT )	STRG.1404.1	1045	LG06	+	14678772	14679817	0	0	0	6.92502
n vs 1	S>N ( ST contains NAT )	STRG.1561.1	1150	LG07	+	10937345	10938495	0	0	0	6.9054
n vs 1	S>N ( ST contains NAT )	STRG.1374.1	498	LG06	+	13346693	13347191	0	0	0	6.89252
n vs 1	S>N ( ST contains NAT )	STRG.1395.1	1004	LG06	+	14248305	14249309	0	0	0	6.88068
1 vs 1	S>N ( ST contains NAT )	STRG.1497.1	1285	LG07	+	3547634	3548919	0	0	0	6.8707
1 vs 1	S>N ( ST contains NAT )	STRG.1185.1,STRG.1185.2	3145	LG05	+	18890307	18893452	0	0	0	6.84549
1 vs n	S>N ( ST contains NAT )	STRG.1553.1	364	LG07	+	9769792	9770156	0	0	0	6.78163
n vs 1	S>N ( ST contains NAT )	STRG.1396.1	311	LG06	+	14250267	14250578	0	0	0	6.68838
n vs 1	S>N ( ST contains NAT )	STRG.1550.1	1013	LG07	+	9306165	9307178	0	0	0	6.68027
n vs 1	S>N ( ST contains NAT )	STRG.1155.1	1566	LG05	+	16412503	16414069	0	0	0	6.62043
1 vs 1	S>N ( ST contains NAT )	STRG.1093.1	604	LG05	+	3746417	3747021	0	0	0	6.56476
n vs n	S>N ( ST contains NAT )	STRG.1207.1	693	LG05	+	20715607	20716300	0	0	0	6.53842
n vs n	S>N ( ST contains NAT )	STRG.1206.1	425	LG05	+	20714758	20715183	0	0	0	6.53743
1 vs 1	S>N ( ST contains NAT )	STRG.1126.1	3646	LG05	+	13117737	13121383	0	0	0	6.52468
1 vs 1	S>N ( ST contains NAT )	STRG.1365.1	538	LG06	+	12819066	12819604	0	0	0	6.5126
1 vs 1	Divergent (NAT5' to 5'ST)	STRG.1105.1	1182	LG05	+	5052329	5053511	0	0	0	6.49336
n vs 1	S>N ( ST contains NAT )	STRG.1367.1	390	LG06	+	12895178	12895568	0	0	0	6.47965
1 vs n	S>N ( ST contains NAT )	STRG.1264.1	624	LG05	+	24495219	24495843	0	0	0	6.46675
n vs 1	S>N ( ST contains NAT )	STRG.1294.1	3366	LG05	+	26017753	26021119	0	0	0	6.39223
1 vs 1	S>N ( ST contains NAT )	STRG.1400.1	377	LG06	+	14531731	14532108	0	0	0	6.37147
n vs 1	S>N ( ST contains NAT )	STRG.1482.1	401	LG07	+	2527452	2527853	0	0	0	6.33714
1 vs 1	S>N ( ST contains NAT )	STRG.1328.1	462	LG06	+	3561212	3561674	0	0	0	6.33377
1 vs 1	S>N ( ST contains NAT )	STRG.1257.1	864	LG05	+	23943996	23944860	0	0	0	6.28756
1 vs 1	S>N ( ST contains NAT )	STRG.1465.1	1137	LG06	+	19130018	19131155	0	0	0	6.27845
n vs 1	S>N ( ST contains NAT )	STRG.1460.1	461	LG06	+	19040890	19041351	0	0	0	6.26726
1 vs n	S>N ( ST contains NAT )	STRG.1512.1	1387	LG07	+	4710127	4711514	0	0	0	6.26019
1 vs 1	S>N ( ST contains NAT )	STRG.1237.1	467	LG05	+	23403573	23404040	0	0	0	6.25925
n vs 1	S>N ( ST contains NAT )	STRG.1483.1	1832	LG07	+	2528226	2530058	0	0	0	6.2372
1 vs 1	S>N ( ST contains NAT )	STRG.1158.1	993	LG05	+	16764014	16765007	0	0	0	6.23115
n vs 1	S>N ( ST contains NAT )	STRG.1461.1	1419	LG06	+	19044057	19045476	0	0	0	6.21795
n vs 1	S>N ( ST contains NAT )	STRG.1247.1	494	LG05	+	23698109	23698603	0	0	0	6.18532
n vs 1	S>N ( ST contains NAT )	STRG.1270.1	841	LG05	+	24998716	24999557	0	0	0	6.17344
1 vs n	S>N ( ST contains NAT )	STRG.1469.1	826	LG07	+	195783	196609	0	0	0	6.16118
1 vs 1	Divergent (NAT5' to 5'ST)	STRG.1547.1	1623	LG07	+	9149871	9151494	0	0	0	6.15909
1 vs 1	S>N ( ST contains NAT )	STRG.1559.1	1218	LG07	+	10887605	10888823	0	0	0	6.15465
1 vs 1	S>N ( ST contains NAT )	STRG.1513.1	521	LG07	+	4774891	4775412	0	0	0	6.15429
n vs 1	S>N ( ST contains NAT )	STRG.1371.1	557	LG06	+	13130930	13131487	0	0	0	6.14452
1 vs 1	S>N ( ST contains NAT )	STRG.1208.1	3371	LG05	+	20888952	20892323	0	0	0	6.1139
1 vs n	S>N ( ST contains NAT )	STRG.1401.1	293	LG06	+	14601222	14601515	0	0	0	6.11206
n vs 1	S>N ( ST contains NAT )	STRG.1295.1	719	LG05	+	26021437	26022156	0	0	0	6.10813
1 vs n	S>N ( ST contains NAT )	STRG.1566.1	432	LG07	+	11465833	11466265	0	0	0	6.10268
1 vs 1	S>N ( ST contains NAT )	STRG.1538.1	443	LG07	+	7598252	7598695	0	0	0	6.09986
1 vs 1	S>N ( ST contains NAT )	STRG.1127.1	3353	LG05	+	13139843	13143196	0	0	0	6.09886
1 vs 1	S>N ( ST contains NAT )	STRG.1399.1	8005	LG06	+	14516556	14524561	0	0	0	6.07515
1 vs 1	S>N ( ST contains NAT )	STRG.1297.1	397	LG06	+	249460	249857	0	0	0	6.0677
n vs 1	S>N ( ST contains NAT )	STRG.1591.1	513	LG07	+	17991740	17992253	0	0	0	6.06125
n vs 1	S>N ( ST contains NAT )	STRG.1451.1	535	LG06	+	18491925	18492460	0	0	0	6.02969
1 vs 1	S>N ( ST contains NAT )	STRG.1544.1	313	LG07	+	8828128	8828441	0	0	0	6.0183
n vs 1	Divergent (NAT5' to 5'ST)	STRG.1134.1	1276	LG05	+	14276098	14277374	0	0	0	5.97063
n vs 1	S>N ( ST contains NAT )	STRG.1250.1	344	LG05	+	23710614	23710958	0	0	0	5.95444
1 vs 1	S>N ( ST contains NAT )	STRG.1217.1	1511	LG05	+	21578493	21580004	0	0	0	5.93321
1 vs 1	S>N ( ST contains NAT )	STRG.1305.1	488	LG06	+	1343846	1344334	0	0	0	5.91154
1 vs 1	S>N ( ST contains NAT )	STRG.1467.1	425	LG06	+	19289904	19290329	0	0	0	5.91034
1 vs 1	S>N ( ST contains NAT )	STRG.1233.1	627	LG05	+	22866267	22866894	0	0	0	5.89887
1 vs n	S>N ( ST contains NAT )	STRG.1221.1	519	LG05	+	22098599	22099118	0	0	0	5.89734
1 vs n	S>N ( ST contains NAT )	STRG.1605.1	4142	LG07	+	19241861	19246003	0	0	0	5.88602
n vs 1	S>N ( ST contains NAT )	STRG.1560.1	354	LG07	+	10935019	10935373	0	0	0	5.87742
1 vs n	S>N ( ST contains NAT )	STRG.1227.1	1129	LG05	+	22462679	22463808	0	0	0	5.86507
1 vs 1	S>N ( ST contains NAT )	STRG.1528.1	756	LG07	+	6157197	6157953	0	0	0	5.84967
n vs 1	S>N ( ST contains NAT )	STRG.1589.1	469	LG07	+	17986549	17987018	0	0	0	5.8479
1 vs 1	S>N ( ST contains NAT )	STRG.1352.1	960	LG06	+	11075107	11076067	0	0	0	5.82944
n vs 1	S>N ( ST contains NAT )	STRG.1288.1	956	LG05	+	25607795	25608751	0	0	0	5.81698
1 vs 1	S>N ( ST contains NAT )	STRG.1209.1	1375	LG05	+	20936044	20937419	0	0	0	5.80104
n vs 1	S>N ( ST contains NAT )	STRG.1269.1	458	LG05	+	24998188	24998646	0	0	0	5.78457
n vs 1	S>N ( ST contains NAT )	STRG.1198.1	664	LG05	+	20156870	20157534	0	0	0	5.77245
1 vs 1	S>N ( ST contains NAT )	STRG.1520.1	409	LG07	+	5641592	5642001	0	0	0	5.76569
1 vs 1	S>N ( ST contains NAT )	STRG.1115.1	522	LG05	+	11054935	11055457	0	0	0	5.7612
n vs 1	S>N ( ST contains NAT )	STRG.1402.1	630	LG06	+	14672120	14672750	0	0	0	5.75239
n vs 1	S>N ( ST contains NAT )	STRG.1370.1	763	LG06	+	13129378	13130141	0	0	0	5.74323
1 vs 1	S>N ( ST contains NAT )	STRG.1291.1	2915	LG05	+	25755211	25758126	0	0	0	5.71029
n vs 1	S>N ( ST contains NAT )	STRG.1462.1	799	LG06	+	19048110	19048909	0	0	0	5.68891
n vs 1	S>N ( ST contains NAT )	STRG.1210.1	515	LG05	+	20961486	20962001	0	0	0	5.68125
1 vs 1	S>N ( ST contains NAT )	STRG.1132.1	1315	LG05	+	14037026	14038341	0	0	0	5.6686
1 vs 1	S>N ( ST contains NAT )	STRG.1406.1	460	LG06	+	14767180	14767640	0	0	0	5.65174
1 vs n	S>N ( ST contains NAT )	STRG.1231.1	1076	LG05	+	22549925	22551001	0	0	0	5.64595
n vs 1	S>N ( ST contains NAT )	STRG.1271.1	1400	LG05	+	25000719	25002119	0	0	0	5.63529
1 vs 1	S>N ( ST contains NAT )	STRG.1186.1	1502	LG05	+	19009909	19011411	0	0	0	5.62942
1 vs 1	Convergent (NAT3' to 3'ST)	STRG.1243.1	333	LG05	+	23642541	23642874	0	0	0	5.62124
n vs 1	S>N ( ST contains NAT )	STRG.1596.1	805	LG07	+	18159859	18160664	0	0	0	5.56602
1 vs 1	S>N ( ST contains NAT )	STRG.1100.1	459	LG05	+	4343795	4344254	0	0	0	5.4973
n vs 1	S>N ( ST contains NAT )	STRG.1323.1	350	LG06	+	3505896	3506246	0	0	0	5.48426
1 vs 1	S>N ( ST contains NAT )	STRG.1541.1	446	LG07	+	8069219	8069665	0	0	0	5.47303
1 vs 1	S>N ( ST contains NAT )	STRG.1556.1	802	LG07	+	10246928	10247730	0	0	0	5.46687
n vs 1	S>N ( ST contains NAT )	STRG.1249.1	446	LG05	+	23709441	23709887	0	0	0	5.43013
1 vs 1	S>N ( ST contains NAT )	STRG.1613.1	343	LG07	+	20569767	20570110	0	0	0	5.4186
1 vs 1	S>N ( ST contains NAT )	STRG.1588.1	2051	LG07	+	17819458	17821509	0	0	0	5.41215
1 vs 1	S>N ( ST contains NAT )	STRG.1278.1	1238	LG05	+	25257211	25258449	0	0	0	5.41121
n vs 1	S>N ( ST contains NAT )	STRG.1335.1	879	LG06	+	5533420	5534299	0	0	0	5.39939
1 vs 1	S>N ( ST contains NAT )	STRG.1438.1	449	LG06	+	17342911	17343360	0	0	0	5.39604
1 vs n	S>N ( ST contains NAT )	STRG.1298.1	584	LG06	+	257808	258392	0	0	0	5.36898
1 vs 1	S>N ( ST contains NAT )	STRG.1166.1	509	LG05	+	17448761	17449270	0	0	0	5.29306
1 vs n	S>N ( ST contains NAT )	STRG.1234.1	309	LG05	+	23076361	23076670	0	0	0	5.29257
1 vs 1	S>N ( ST contains NAT )	STRG.1351.1	333	LG06	+	11019589	11019922	0	0	0	5.24737
1 vs 1	S>N ( ST contains NAT )	STRG.1136.1	1254	LG05	+	14490404	14491658	0	0	0	5.24713
1 vs 1	S>N ( ST contains NAT )	STRG.1138.1	294	LG05	+	14646908	14647202	0	0	0	5.24341
1 vs 1	S>N ( ST contains NAT )	STRG.1476.1	378	LG07	+	1434596	1434974	0	0	0	5.24061
1 vs 1	S>N ( ST contains NAT )	STRG.1222.1	546	LG05	+	22167493	22168039	0	0	0	5.22344
1 vs 1	S>N ( ST contains NAT )	STRG.1117.1	414	LG05	+	11895625	11896039	0	0	0	5.20428
1 vs 1	S>N ( ST contains NAT )	STRG.1215.1	344	LG05	+	21164130	21164474	0	0	0	5.19067

## Sheet: Table S5
Table S5. Predicted SATs
Classification(NAT/ST)	Type of NAT	Type of SAT	NAT					ST
			NAT_ID	Chr	Strand	Start	End	ST_ID	Chr	Strand	Start	End
n vs 1	cis-NAT	S>N ( ST contains NAT )	STRG.189.1	LG01	+	30891149	30892866	EVM0015982.1	LG01	-	30887933	30902000
n vs 1	cis-NAT	S>N ( ST contains NAT )	STRG.1250.1	LG05	+	23710614	23710958	EVM0002689.1	LG05	-	23707027	23714857
1 vs n	cis-NAT	S>N ( ST contains NAT )	STRG.946.1	LG04	+	6226171	6227386	EVM0004931.1	LG04	-	6225187	6227948
1 vs n	cis-NAT	S>N ( ST contains NAT )	STRG.887.1	LG04	+	3263148	3263503	EVM0008469.2	LG04	-	3262330	3265867
1 vs 1	cis-NAT	S>N ( ST contains NAT )	STRG.962.1	LG04	+	7919283	7920299	EVM0015048.1	LG04	-	7918710	7922371
n vs n	cis-NAT	S>N ( ST contains NAT )	STRG.1565.1	LG07	+	11342412	11342780	EVM0016130.1	LG07	-	11339064	11342814
n vs n	cis-NAT	S>N ( ST contains NAT )	STRG.1564.1	LG07	+	11339636	11341313	EVM0016130.1	LG07	-	11339064	11342814
1 vs 1	cis-NAT	S>N ( ST contains NAT )	STRG.1497.1	LG07	+	3547634	3548919	EVM0016807.1	LG07	-	3542319	3549077
1 vs 1	cis-NAT	S>N ( ST contains NAT )	STRG.1237.1	LG05	+	23403573	23404040	EVM0001019.1	LG05	-	23401000	23404739
1 vs 1	cis-NAT	S>N ( ST contains NAT )	STRG.1513.1	LG07	+	4774891	4775412	EVM0013404.1	LG07	-	4772118	4776585
1 vs 1	cis-NAT	S>N ( ST contains NAT )	STRG.947.1	LG04	+	6300691	6301840	EVM0008995.1	LG04	-	6298393	6301877
n vs n	cis-NAT	S>N ( ST contains NAT )	STRG.1196.1	LG05	+	20106209	20106654	EVM0005378.2	LG05	-	20103280	20109143
n vs n	cis-NAT	S>N ( ST contains NAT )	STRG.1194.1	LG05	+	20103420	20104028	EVM0005378.5	LG05	-	20103280	20107557
n vs 1	cis-NAT	S>N ( ST contains NAT )	STRG.1045.1	LG04	+	25961088	25961593	EVM0006023.1	LG04	-	25957602	25962403
n vs 1	cis-NAT	S>N ( ST contains NAT )	STRG.1210.1	LG05	+	20961486	20962001	EVM0018234.1	LG05	-	20960210	20964123
n vs n	cis-NAT	S>N ( ST contains NAT )	STRG.1194.1	LG05	+	20103420	20104028	EVM0005378.2	LG05	-	20103280	20109143
1 vs 1	cis-NAT	S>N ( ST contains NAT )	STRG.1138.1	LG05	+	14646908	14647202	EVM0012934.1	LG05	-	14645382	14647275
n vs 1	cis-NAT	S>N ( ST contains NAT )	STRG.1371.1	LG06	+	13130930	13131487	EVM0000888.1	LG06	-	13128622	13149406
1 vs 1	cis-NAT	S>N ( ST contains NAT )	STRG.1556.1	LG07	+	10246928	10247730	EVM0012052.1	LG07	-	10246750	10253773
n vs 1	cis-NAT	S>N ( ST contains NAT )	STRG.1044.1	LG04	+	25957823	25958364	EVM0006023.1	LG04	-	25957602	25962403
n vs 1	cis-NAT	S>N ( ST contains NAT )	STRG.1596.1	LG07	+	18159859	18160664	EVM0015530.1	LG07	-	18159040	18161368
n vs 1	cis-NAT	S>N ( ST contains NAT )	STRG.1462.1	LG06	+	19048110	19048909	EVM0003469.1	LG06	-	19040543	19053771
1 vs 1	cis-NAT	S>N ( ST contains NAT )	STRG.893.1	LG04	+	3577328	3577623	EVM0003179.1	LG04	-	3574934	3581071
1 vs 1	cis-NAT	S>N ( ST contains NAT )	STRG.1520.1	LG07	+	5641592	5642001	EVM0005870.1	LG07	-	5635623	5642055
1 vs n	cis-NAT	S>N ( ST contains NAT )	STRG.887.1	LG04	+	3263148	3263503	EVM0008469.3	LG04	-	3262330	3265887
n vs n	cis-NAT	S>N ( ST contains NAT )	STRG.1564.1	LG07	+	11339636	11341313	EVM0016130.3	LG07	-	11339029	11342814
n vs n	cis-NAT	S>N ( ST contains NAT )	STRG.986.1	LG04	+	10365023	10365468	EVM0017012.2	LG04	-	10362152	10367564
1 vs 1	cis-NAT	S>N ( ST contains NAT )	STRG.1100.1	LG05	+	4343795	4344254	EVM0009880.1	LG05	-	4343587	4347279
1 vs n	cis-NAT	S>N ( ST contains NAT )	STRG.1401.1	LG06	+	14601222	14601515	EVM0012466.2	LG06	-	14599603	14602289
1 vs n	cis-NAT	S>N ( ST contains NAT )	STRG.1566.1	LG07	+	11465833	11466265	EVM0014436.1	LG07	-	11464176	11467344
1 vs 1	cis-NAT	S>N ( ST contains NAT )	STRG.1257.1	LG05	+	23943996	23944860	EVM0004842.1	LG05	-	23941249	23944922
1 vs 1	cis-NAT	S>N ( ST contains NAT )	STRG.1406.1	LG06	+	14767180	14767640	EVM0009356.1	LG06	-	14764977	14767969
1 vs 1	cis-NAT	S>N ( ST contains NAT )	STRG.1365.1	LG06	+	12819066	12819604	EVM0004901.1	LG06	-	12818567	12822173
n vs 1	cis-NAT	S>N ( ST contains NAT )	STRG.1550.1	LG07	+	9306165	9307178	EVM0012053.1	LG07	-	9300980	9308574
n vs n	cis-NAT	S>N ( ST contains NAT )	STRG.1195.1	LG05	+	20104581	20105520	EVM0005378.4	LG05	-	20103280	20108719
1 vs 1	cis-NAT	S>N ( ST contains NAT )	STRG.1351.1	LG06	+	11019589	11019922	EVM0014999.1	LG06	-	11014956	11021670
n vs 1	cis-NAT	S>N ( ST contains NAT )	STRG.1141.1	LG05	+	14678025	14681295	EVM0000778.1	LG05	-	14677870	14686704
n vs 1	cis-NAT	S>N ( ST contains NAT )	STRG.1247.1	LG05	+	23698109	23698603	EVM0003269.1	LG05	-	23697534	23702350
n vs 1	cis-NAT	S>N ( ST contains NAT )	STRG.1262.1	LG05	+	24394353	24394704	EVM0009370.1	LG05	-	24393378	24396522
1 vs n	cis-NAT	S>N ( ST contains NAT )	STRG.1404.1	LG06	+	14678772	14679817	EVM0002560.2	LG06	-	14674827	14680168
1 vs n	cis-NAT	S>N ( ST contains NAT )	STRG.1469.1	LG07	+	195783	196609	EVM0003577.2	LG07	-	195602	203510
n vs 1	cis-NAT	S>N ( ST contains NAT )	STRG.1327.1	LG06	+	3499371	3499718	EVM0000114.1	LG06	-	3485690	3503787
n vs 1	cis-NAT	S>N ( ST contains NAT )	STRG.1402.1	LG06	+	14672120	14672750	EVM0003959.1	LG06	-	14672086	14673646
n vs n	cis-NAT	S>N ( ST contains NAT )	STRG.228.1	LG01	+	22995329	22995710	EVM0013954.1	LG01	-	22992527	22996444
1 vs n	cis-NAT	S>N ( ST contains NAT )	STRG.946.1	LG04	+	6226171	6227386	EVM0004931.2	LG04	-	6225106	6228208
1 vs 1	cis-NAT	S>N ( ST contains NAT )	STRG.1588.1	LG07	+	17819458	17821509	EVM0001040.1	LG07	-	17817991	17821536
1 vs 1	cis-NAT	S>N ( ST contains NAT )	STRG.1476.1	LG07	+	1434596	1434974	EVM0000755.1	LG07	-	1434244	1439368
1 vs n	cis-NAT	S>N ( ST contains NAT )	STRG.1512.1	LG07	+	4710127	4711514	EVM0008263.2	LG07	-	4708356	4713488
1 vs n	cis-NAT	S>N ( ST contains NAT )	STRG.944.1	LG04	+	6004328	6006394	EVM0013329.2	LG04	-	6003020	6006644
n vs 1	cis-NAT	S>N ( ST contains NAT )	STRG.1373.1	LG06	+	13343816	13344854	EVM0002977.1	LG06	-	13343226	13349403
n vs n	cis-NAT	S>N ( ST contains NAT )	STRG.1565.1	LG07	+	11342412	11342780	EVM0016130.2	LG07	-	11339065	11342810
n vs 1	cis-NAT	S>N ( ST contains NAT )	STRG.1323.1	LG06	+	3505896	3506246	EVM0009605.1	LG06	-	3505655	3509235
n vs n	cis-NAT	S>N ( ST contains NAT )	STRG.913.1	LG04	+	4411135	4411890	EVM0004040.3	LG04	-	4408560	4412713
n vs 1	cis-NAT	S>N ( ST contains NAT )	STRG.1294.1	LG05	+	26017753	26021119	EVM0005711.1	LG05	-	26017348	26023250
1 vs n	cis-NAT	S>N ( ST contains NAT )	STRG.1221.1	LG05	+	22098599	22099118	EVM0001566.2	LG05	-	22098258	22114782
1 vs 1	cis-NAT	S>N ( ST contains NAT )	STRG.780.1	LG03	+	12208129	12208472	EVM0002914.1	LG03	-	12205522	12210748
n vs n	cis-NAT	S>N ( ST contains NAT )	STRG.1206.1	LG05	+	20714758	20715183	EVM0003216.3	LG05	-	20713003	20717632
1 vs 1	cis-NAT	S>N ( ST contains NAT )	STRG.1209.1	LG05	+	20936044	20937419	EVM0010714.1	LG05	-	20932946	20937958
1 vs n	cis-NAT	S>N ( ST contains NAT )	STRG.1264.1	LG05	+	24495219	24495843	EVM0009289.1	LG05	-	24495008	24500857
n vs n	cis-NAT	S>N ( ST contains NAT )	STRG.891.1	LG04	+	3433132	3434685	EVM0014063.1	LG04	-	3430541	3435165
n vs 1	cis-NAT	S>N ( ST contains NAT )	STRG.967.1	LG04	+	8213246	8213962	EVM0004592.1	LG04	-	8213033	8216696
n vs n	cis-NAT	S>N ( ST contains NAT )	STRG.912.1	LG04	+	4409644	4410683	EVM0004040.2	LG04	-	4408560	4412717
1 vs n	cis-NAT	S>N ( ST contains NAT )	STRG.816.1	LG03	+	24895482	24895932	EVM0014483.3	LG03	-	24883965	24896006
n vs n	cis-NAT	S>N ( ST contains NAT )	STRG.1586.1	LG07	+	17607139	17608151	EVM0007941.1	LG07	-	17606016	17609642
1 vs n	cis-NAT	S>N ( ST contains NAT )	STRG.1404.1	LG06	+	14678772	14679817	EVM0002560.1	LG06	-	14674827	14680168
n vs n	cis-NAT	S>N ( ST contains NAT )	STRG.1207.1	LG05	+	20715607	20716300	EVM0003216.3	LG05	-	20713003	20717632
1 vs 1	cis-NAT	S>N ( ST contains NAT )	STRG.1136.1	LG05	+	14490404	14491658	EVM0005651.1	LG05	-	14487953	14496909
n vs 1	cis-NAT	S>N ( ST contains NAT )	STRG.1271.1	LG05	+	25000719	25002119	EVM0015385.1	LG05	-	24997426	25004846
1 vs 1	cis-NAT	S>N ( ST contains NAT )	STRG.1185.1,STRG.1185.2	LG05	+	18890307	18893452	EVM0001381.1	LG05	-	18889773	18893498
1 vs 1	cis-NAT	S>N ( ST contains NAT )	STRG.1465.1	LG06	+	19130018	19131155	EVM0005190.1	LG06	-	19128915	19135246
n vs 1	cis-NAT	S>N ( ST contains NAT )	STRG.1171.1	LG05	+	17767858	17768587	EVM0012749.1	LG05	-	17767081	17772562
n vs n	cis-NAT	S>N ( ST contains NAT )	STRG.1207.1	LG05	+	20715607	20716300	EVM0003216.2	LG05	-	20712826	20717632
n vs n	cis-NAT	S>N ( ST contains NAT )	STRG.1196.1	LG05	+	20106209	20106654	EVM0005378.5	LG05	-	20103280	20107557
1 vs 1	cis-NAT	S>N ( ST contains NAT )	STRG.963.1	LG04	+	7923867	7924370	EVM0003676.1	LG04	-	7923101	7927787
n vs 1	cis-NAT	S>N ( ST contains NAT )	STRG.1482.1	LG07	+	2527452	2527853	EVM0004394.1	LG07	-	2526455	2531775
1 vs 1	cis-NAT	S>N ( ST contains NAT )	STRG.1538.1	LG07	+	7598252	7598695	EVM0016856.1	LG07	-	7595809	7599525
1 vs 1	cis-NAT	S>N ( ST contains NAT )	STRG.1132.1	LG05	+	14037026	14038341	EVM0017724.1	LG05	-	14029866	14038657
1 vs 1	cis-NAT	S>N ( ST contains NAT )	STRG.1074.1	LG05	+	491305	492217	EVM0006284.1	LG05	-	490357	495524
n vs 1	cis-NAT	S>N ( ST contains NAT )	STRG.1560.1	LG07	+	10935019	10935373	EVM0011437.1	LG07	-	10933011	10938594
1 vs n	cis-NAT	S>N ( ST contains NAT )	STRG.1605.1	LG07	+	19241861	19246003	EVM0003493.2	LG07	-	19240959	19246178
n vs n	cis-NAT	S>N ( ST contains NAT )	STRG.1046.1	LG04	+	25994698	25995347	EVM0004020.1	LG04	-	25991607	25998482
1 vs 1	cis-NAT	S>N ( ST contains NAT )	STRG.999.1	LG04	+	11831778	11832254	EVM0012532.1	LG04	-	11831597	11832632
n vs n	cis-NAT	S>N ( ST contains NAT )	STRG.1586.1	LG07	+	17607139	17608151	EVM0007941.3	LG07	-	17606053	17609551
1 vs 1	cis-NAT	S>N ( ST contains NAT )	STRG.1291.1	LG05	+	25755211	25758126	EVM0016376.1	LG05	-	25755002	25760061
1 vs n	cis-NAT	S>N ( ST contains NAT )	STRG.1605.1	LG07	+	19241861	19246003	EVM0003493.1	LG07	-	19240959	19246176
1 vs 1	cis-NAT	S>N ( ST contains NAT )	STRG.892.1	LG04	+	3512366	3512854	EVM0011675.1	LG04	-	3511594	3519038
n vs 1	cis-NAT	S>N ( ST contains NAT )	STRG.1245.1,STRG.1245.2	LG05	+	23654633	23656957	EVM0006955.1	LG05	-	23654518	23657932
1 vs 1	cis-NAT	S>N ( ST contains NAT )	STRG.932.1	LG04	+	5842122	5843711	EVM0004973.1	LG04	-	5839893	5843953
1 vs 1	cis-NAT	S>N ( ST contains NAT )	STRG.1352.1	LG06	+	11075107	11076067	EVM0009500.1	LG06	-	11075013	11079656
1 vs 1	cis-NAT	S>N ( ST contains NAT )	STRG.1529.1	LG07	+	6440212	6441123	EVM0006288.1	LG07	-	6440108	6441140
n vs n	cis-NAT	S>N ( ST contains NAT )	STRG.889.1	LG04	+	3431010	3432310	EVM0014063.3	LG04	-	3430628	3434769
n vs 1	cis-NAT	S>N ( ST contains NAT )	STRG.1368.1	LG06	+	12895965	12896471	EVM0016220.1	LG06	-	12893548	12901975
1 vs n	cis-NAT	S>N ( ST contains NAT )	STRG.1553.1	LG07	+	9769792	9770156	EVM0015315.2	LG07	-	9768220	9771121
n vs n	cis-NAT	S>N ( ST contains NAT )	STRG.890.1	LG04	+	3432534	3433006	EVM0014063.2	LG04	-	3430628	3435463
1 vs n	cis-NAT	S>N ( ST contains NAT )	STRG.944.1	LG04	+	6004328	6006394	EVM0013329.4	LG04	-	6002720	6006653
n vs 1	cis-NAT	S>N ( ST contains NAT )	STRG.1155.1	LG05	+	16412503	16414069	EVM0012770.1	LG05	-	16409471	16414169
1 vs n	cis-NAT	S>N ( ST contains NAT )	STRG.993.1	LG04	+	11179646	11180030	EVM0005807.2	LG04	-	11178172	11182251
n vs n	cis-NAT	S>N ( ST contains NAT )	STRG.889.1	LG04	+	3431010	3432310	EVM0014063.2	LG04	-	3430628	3435463
1 vs 1	cis-NAT	S>N ( ST contains NAT )	STRG.1607.1	LG07	+	19299936	19300674	EVM0003197.1	LG07	-	19298668	19301988
1 vs 1	cis-NAT	S>N ( ST contains NAT )	STRG.1400.1	LG06	+	14531731	14532108	EVM0015868.1	LG06	-	14527757	14532256
1 vs n	cis-NAT	S>N ( ST contains NAT )	STRG.1161.1	LG05	+	16967718	16970916	EVM0002756.3	LG05	-	16967666	16976283
1 vs 1	cis-NAT	S>N ( ST contains NAT )	STRG.917.1	LG04	+	4646507	4647255	EVM0017548.1	LG04	-	4644026	4649668
n vs n	cis-NAT	S>N ( ST contains NAT )	STRG.987.1	LG04	+	10366306	10366811	EVM0017012.1	LG04	-	10362153	10367423
n vs 1	cis-NAT	S>N ( ST contains NAT )	STRG.1549.1	LG07	+	9302693	9303080	EVM0012053.1	LG07	-	9300980	9308574
1 vs 1	cis-NAT	S>N ( ST contains NAT )	STRG.1093.1	LG05	+	3746417	3747021	EVM0008413.1	LG05	-	3745843	3749643
1 vs 1	cis-NAT	S>N ( ST contains NAT )	STRG.930.1	LG04	+	5760374	5762198	EVM0004785.1	LG04	-	5758350	5764750
1 vs 1	cis-NAT	S>N ( ST contains NAT )	STRG.1459.1	LG06	+	18865851	18866388	EVM0006155.1	LG06	-	18863867	18869210
n vs n	cis-NAT	S>N ( ST contains NAT )	STRG.1564.1	LG07	+	11339636	11341313	EVM0016130.4	LG07	-	11339065	11342587
n vs 1	cis-NAT	S>N ( ST contains NAT )	STRG.1396.1	LG06	+	14250267	14250578	EVM0006517.1	LG06	-	14245994	14251559
n vs n	cis-NAT	S>N ( ST contains NAT )	STRG.912.1	LG04	+	4409644	4410683	EVM0004040.1	LG04	-	4408380	4412717
1 vs n	cis-NAT	S>N ( ST contains NAT )	STRG.816.1	LG03	+	24895482	24895932	EVM0014483.2	LG03	-	24884239	24895977
n vs n	cis-NAT	S>N ( ST contains NAT )	STRG.228.1	LG01	+	22995329	22995710	EVM0013954.2	LG01	-	22992538	22996449
1 vs n	cis-NAT	S>N ( ST contains NAT )	STRG.1512.1	LG07	+	4710127	4711514	EVM0008263.1	LG07	-	4708350	4713717
n vs 1	cis-NAT	S>N ( ST contains NAT )	STRG.1395.1	LG06	+	14248305	14249309	EVM0006517.1	LG06	-	14245994	14251559
1 vs 1	cis-NAT	S>N ( ST contains NAT )	STRG.1208.1	LG05	+	20888952	20892323	EVM0001453.1	LG05	-	20888820	20892609
1 vs n	cis-NAT	S>N ( ST contains NAT )	STRG.944.1	LG04	+	6004328	6006394	EVM0013329.3	LG04	-	6003020	6006653
1 vs 1	cis-NAT	S>N ( ST contains NAT )	STRG.1541.1	LG07	+	8069219	8069665	EVM0004715.1	LG07	-	8067952	8074932
n vs n	cis-NAT	S>N ( ST contains NAT )	STRG.1195.1	LG05	+	20104581	20105520	EVM0005378.3	LG05	-	20103280	20109143
n vs n	cis-NAT	S>N ( ST contains NAT )	STRG.910.1	LG04	+	4380682	4381669	EVM0011648.2	LG04	-	4378642	4384375
1 vs 1	cis-NAT	S>N ( ST contains NAT )	STRG.1559.1	LG07	+	10887605	10888823	EVM0002101.1	LG07	-	10883868	10891313
n vs n	cis-NAT	S>N ( ST contains NAT )	STRG.1046.1	LG04	+	25994698	25995347	EVM0004020.2	LG04	-	25991695	25998482
n vs 1	cis-NAT	S>N ( ST contains NAT )	STRG.1451.1	LG06	+	18491925	18492460	EVM0006892.1	LG06	-	18489102	18497861
n vs n	cis-NAT	S>N ( ST contains NAT )	STRG.1194.1	LG05	+	20103420	20104028	EVM0005378.4	LG05	-	20103280	20108719
n vs 1	cis-NAT	S>N ( ST contains NAT )	STRG.1335.1	LG06	+	5533420	5534299	EVM0008590.1	LG06	-	5531309	5540122
1 vs n	cis-NAT	S>N ( ST contains NAT )	STRG.887.1	LG04	+	3263148	3263503	EVM0008469.1	LG04	-	3262333	3265867
n vs n	cis-NAT	S>N ( ST contains NAT )	STRG.1252.1	LG05	+	23687909	23688642	EVM0007667.3	LG05	-	23687120	23693400
n vs n	cis-NAT	S>N ( ST contains NAT )	STRG.987.1	LG04	+	10366306	10366811	EVM0017012.2	LG04	-	10362152	10367564
1 vs 1	cis-NAT	S>N ( ST contains NAT )	STRG.1117.1	LG05	+	11895625	11896039	EVM0015294.1	LG05	-	11881343	11896270
n vs n	cis-NAT	S>N ( ST contains NAT )	STRG.985.1	LG04	+	10364093	10364965	EVM0017012.1	LG04	-	10362153	10367423
n vs n	cis-NAT	S>N ( ST contains NAT )	STRG.1196.1	LG05	+	20106209	20106654	EVM0005378.4	LG05	-	20103280	20108719
1 vs n	cis-NAT	S>N ( ST contains NAT )	STRG.1469.1	LG07	+	195783	196609	EVM0003577.1	LG07	-	195581	203509
1 vs 1	cis-NAT	S>N ( ST contains NAT )	STRG.1426.1	LG06	+	16513215	16513587	EVM0005449.1	LG06	-	16506999	16538736
1 vs 1	cis-NAT	S>N ( ST contains NAT )	STRG.1261.1	LG05	+	24385633	24388135	EVM0001439.1	LG05	-	24385100	24390072
1 vs 1	cis-NAT	S>N ( ST contains NAT )	STRG.1027.1	LG04	+	23930744	23932286	EVM0016905.1	LG04	-	23930696	23933000
n vs n	cis-NAT	S>N ( ST contains NAT )	STRG.1252.1	LG05	+	23687909	23688642	EVM0007667.2	LG05	-	23687212	23691081
1 vs 1	cis-NAT	S>N ( ST contains NAT )	STRG.1222.1	LG05	+	22167493	22168039	EVM0012101.1	LG05	-	22166152	22169175
n vs n	cis-NAT	S>N ( ST contains NAT )	STRG.910.1	LG04	+	4380682	4381669	EVM0011648.1	LG04	-	4379526	4384375
n vs n	cis-NAT	S>N ( ST contains NAT )	STRG.1252.1	LG05	+	23687909	23688642	EVM0007667.1	LG05	-	23687159	23693400
1 vs 1	cis-NAT	S>N ( ST contains NAT )	STRG.899.1	LG04	+	3645450	3645786	EVM0010425.1	LG04	-	3645253	3648523
1 vs 1	cis-NAT	S>N ( ST contains NAT )	STRG.1613.1	LG07	+	20569767	20570110	EVM0003069.1	LG07	-	20568938	20571288
n vs 1	cis-NAT	S>N ( ST contains NAT )	STRG.1461.1	LG06	+	19044057	19045476	EVM0003469.1	LG06	-	19040543	19053771
n vs 1	cis-NAT	S>N ( ST contains NAT )	STRG.1011.1	LG04	+	15399192	15399931	EVM0010029.1	LG04	-	15398899	15403701
1 vs n	cis-NAT	S>N ( ST contains NAT )	STRG.1231.1	LG05	+	22549925	22551001	EVM0000561.2	LG05	-	22546487	22559013
n vs 1	cis-NAT	S>N ( ST contains NAT )	STRG.1591.1	LG07	+	17991740	17992253	EVM0000157.1	LG07	-	17986036	18003031
1 vs 1	cis-NAT	S>N ( ST contains NAT )	STRG.1278.1	LG05	+	25257211	25258449	EVM0001999.1	LG05	-	25254684	25258505
1 vs 1	cis-NAT	S>N ( ST contains NAT )	STRG.1186.1	LG05	+	19009909	19011411	EVM0005077.1	LG05	-	19007458	19012267
1 vs 1	cis-NAT	S>N ( ST contains NAT )	STRG.961.1	LG04	+	7892267	7892623	EVM0017723.1	LG04	-	7891772	7894940
n vs n	cis-NAT	S>N ( ST contains NAT )	STRG.912.1	LG04	+	4409644	4410683	EVM0004040.3	LG04	-	4408560	4412713
n vs n	cis-NAT	S>N ( ST contains NAT )	STRG.1206.1	LG05	+	20714758	20715183	EVM0003216.2	LG05	-	20712826	20717632
n vs n	cis-NAT	S>N ( ST contains NAT )	STRG.1196.1	LG05	+	20106209	20106654	EVM0005378.3	LG05	-	20103280	20109143
1 vs n	cis-NAT	S>N ( ST contains NAT )	STRG.1553.1	LG07	+	9769792	9770156	EVM0015315.1	LG07	-	9768116	9771408
1 vs n	cis-NAT	S>N ( ST contains NAT )	STRG.944.1	LG04	+	6004328	6006394	EVM0013329.1	LG04	-	6002728	6006653
n vs n	cis-NAT	S>N ( ST contains NAT )	STRG.913.1	LG04	+	4411135	4411890	EVM0004040.1	LG04	-	4408380	4412717
1 vs 1	cis-NAT	S>N ( ST contains NAT )	STRG.1305.1	LG06	+	1343846	1344334	EVM0009609.1	LG06	-	1343451	1346183
n vs n	cis-NAT	S>N ( ST contains NAT )	STRG.1047.1	LG04	+	25997196	25998417	EVM0004020.2	LG04	-	25991695	25998482
n vs 1	cis-NAT	S>N ( ST contains NAT )	STRG.1370.1	LG06	+	13129378	13130141	EVM0000888.1	LG06	-	13128622	13149406
1 vs 1	cis-NAT	S>N ( ST contains NAT )	STRG.1127.1	LG05	+	13139843	13143196	EVM0003025.1	LG05	-	13139759	13147910
1 vs 1	cis-NAT	S>N ( ST contains NAT )	STRG.1158.1	LG05	+	16764014	16765007	EVM0005531.1	LG05	-	16753800	16773759
1 vs 1	cis-NAT	S>N ( ST contains NAT )	STRG.1304.1	LG06	+	1002447	1003613	EVM0017054.1	LG06	-	999751	1003705
n vs 1	cis-NAT	S>N ( ST contains NAT )	STRG.1142.1	LG05	+	14681855	14683602	EVM0000778.1	LG05	-	14677870	14686704
n vs 1	cis-NAT	S>N ( ST contains NAT )	STRG.1147.1	LG05	+	15438009	15438780	EVM0010508.1	LG05	-	15437997	15439371
n vs 1	cis-NAT	S>N ( ST contains NAT )	STRG.1036.1	LG04	+	24999944	25000972	EVM0006101.1	LG04	-	24997890	25001077
1 vs 1	cis-NAT	S>N ( ST contains NAT )	STRG.1328.1	LG06	+	3561212	3561674	EVM0010223.1	LG06	-	3554865	3563382
n vs n	cis-NAT	S>N ( ST contains NAT )	STRG.1196.1	LG05	+	20106209	20106654	EVM0005378.1	LG05	-	20103280	20109261
1 vs 1	cis-NAT	S>N ( ST contains NAT )	STRG.1514.1	LG07	+	4934593	4935088	EVM0001079.1	LG07	-	4933325	4935554
n vs n	cis-NAT	S>N ( ST contains NAT )	STRG.1585.1	LG07	+	17606150	17606823	EVM0007941.1	LG07	-	17606016	17609642
n vs n	cis-NAT	S>N ( ST contains NAT )	STRG.986.1	LG04	+	10365023	10365468	EVM0017012.1	LG04	-	10362153	10367423
1 vs 1	cis-NAT	S>N ( ST contains NAT )	STRG.925.1	LG04	+	5569781	5570248	EVM0008363.1	LG04	-	5569657	5584241
n vs n	cis-NAT	S>N ( ST contains NAT )	STRG.1195.1	LG05	+	20104581	20105520	EVM0005378.2	LG05	-	20103280	20109143
1 vs 1	cis-NAT	S>N ( ST contains NAT )	STRG.988.1	LG04	+	10577164	10578318	EVM0011684.1	LG04	-	10574816	10579223
1 vs 1	cis-NAT	S>N ( ST contains NAT )	STRG.1233.1	LG05	+	22866267	22866894	EVM0009422.1	LG05	-	22862463	22867280
n vs 1	cis-NAT	S>N ( ST contains NAT )	STRG.1397.1	LG06	+	14250907	14251284	EVM0006517.1	LG06	-	14245994	14251559
1 vs 1	cis-NAT	S>N ( ST contains NAT )	STRG.1528.1	LG07	+	6157197	6157953	EVM0017328.1	LG07	-	6151594	6158339
1 vs 1	cis-NAT	S>N ( ST contains NAT )	STRG.974.1	LG04	+	9715100	9715726	EVM0017019.1	LG04	-	9710875	9717389
1 vs n	cis-NAT	S>N ( ST contains NAT )	STRG.1401.1	LG06	+	14601222	14601515	EVM0012466.1	LG06	-	14599605	14615215
n vs 1	cis-NAT	S>N ( ST contains NAT )	STRG.1561.1	LG07	+	10937345	10938495	EVM0011437.1	LG07	-	10933011	10938594
n vs 1	cis-NAT	S>N ( ST contains NAT )	STRG.1374.1	LG06	+	13346693	13347191	EVM0002977.1	LG06	-	13343226	13349403
1 vs 1	cis-NAT	S>N ( ST contains NAT )	STRG.894.1	LG04	+	3588381	3590861	EVM0016604.1	LG04	-	3588165	3590904
n vs 1	cis-NAT	S>N ( ST contains NAT )	STRG.1288.1	LG05	+	25607795	25608751	EVM0013973.1	LG05	-	25604798	25610668
1 vs 1	cis-NAT	S>N ( ST contains NAT )	STRG.904.1	LG04	+	3858854	3859546	EVM0016865_1.1	LG04	-	3858268	3860820
n vs 1	cis-NAT	S>N ( ST contains NAT )	STRG.1295.1	LG05	+	26021437	26022156	EVM0005711.1	LG05	-	26017348	26023250
n vs n	cis-NAT	S>N ( ST contains NAT )	STRG.984.1	LG04	+	10363604	10363986	EVM0017012.1	LG04	-	10362153	10367423
1 vs n	cis-NAT	S>N ( ST contains NAT )	STRG.1298.1	LG06	+	257808	258392	EVM0014624.1	LG06	-	251596	259450
1 vs n	cis-NAT	S>N ( ST contains NAT )	STRG.1264.1	LG05	+	24495219	24495843	EVM0009289.2	LG05	-	24495008	24500878
1 vs 1	cis-NAT	S>N ( ST contains NAT )	STRG.1542.1	LG07	+	8328154	8328729	EVM0012418.1	LG07	-	8326907	8330507
1 vs n	cis-NAT	S>N ( ST contains NAT )	STRG.1221.1	LG05	+	22098599	22099118	EVM0001566.1	LG05	-	22098220	22114790
n vs n	cis-NAT	S>N ( ST contains NAT )	STRG.984.1	LG04	+	10363604	10363986	EVM0017012.2	LG04	-	10362152	10367564
n vs n	cis-NAT	S>N ( ST contains NAT )	STRG.985.1	LG04	+	10364093	10364965	EVM0017012.2	LG04	-	10362152	10367564
n vs n	cis-NAT	S>N ( ST contains NAT )	STRG.1564.1	LG07	+	11339636	11341313	EVM0016130.5	LG07	-	11339064	11342789
1 vs 1	cis-NAT	S>N ( ST contains NAT )	STRG.1215.1	LG05	+	21164130	21164474	EVM0013975.1	LG05	-	21158787	21168824
n vs 1	cis-NAT	S>N ( ST contains NAT )	STRG.1589.1	LG07	+	17986549	17987018	EVM0000157.1	LG07	-	17986036	18003031
n vs 1	cis-NAT	S>N ( ST contains NAT )	STRG.1339.1	LG06	+	7699141	7699555	EVM0006471.1	LG06	-	7697479	7701951
n vs n	cis-NAT	S>N ( ST contains NAT )	STRG.1207.1	LG05	+	20715607	20716300	EVM0003216.1	LG05	-	20712903	20717635
n vs n	cis-NAT	S>N ( ST contains NAT )	STRG.1195.1	LG05	+	20104581	20105520	EVM0005378.1	LG05	-	20103280	20109261
n vs n	cis-NAT	S>N ( ST contains NAT )	STRG.1585.1	LG07	+	17606150	17606823	EVM0007941.3	LG07	-	17606053	17609551
n vs n	cis-NAT	S>N ( ST contains NAT )	STRG.890.1	LG04	+	3432534	3433006	EVM0014063.3	LG04	-	3430628	3434769
n vs n	cis-NAT	S>N ( ST contains NAT )	STRG.890.1	LG04	+	3432534	3433006	EVM0014063.1	LG04	-	3430541	3435165
n vs n	cis-NAT	S>N ( ST contains NAT )	STRG.1194.1	LG05	+	20103420	20104028	EVM0005378.3	LG05	-	20103280	20109143
1 vs 1	cis-NAT	S>N ( ST contains NAT )	STRG.1417.1	LG06	+	15901593	15902099	EVM0003988.1	LG06	-	15901525	15905039
n vs n	cis-NAT	S>N ( ST contains NAT )	STRG.1565.1	LG07	+	11342412	11342780	EVM0016130.5	LG07	-	11339064	11342789
1 vs 1	cis-NAT	S>N ( ST contains NAT )	STRG.1072.1	LG05	+	414412	414812	EVM0000947.1	LG05	-	413484	415851
n vs n	cis-NAT	S>N ( ST contains NAT )	STRG.891.1	LG04	+	3433132	3434685	EVM0014063.2	LG04	-	3430628	3435463
n vs n	cis-NAT	S>N ( ST contains NAT )	STRG.1047.1	LG04	+	25997196	25998417	EVM0004020.1	LG04	-	25991607	25998482
n vs 1	cis-NAT	S>N ( ST contains NAT )	STRG.1198.1	LG05	+	20156870	20157534	EVM0003576.1	LG05	-	20151908	20162113
n vs n	cis-NAT	S>N ( ST contains NAT )	STRG.1565.1	LG07	+	11342412	11342780	EVM0016130.3	LG07	-	11339029	11342814
1 vs 1	cis-NAT	S>N ( ST contains NAT )	STRG.965.1	LG04	+	8023137	8024938	EVM0010721.1	LG04	-	8019795	8027743
1 vs n	cis-NAT	S>N ( ST contains NAT )	STRG.993.1	LG04	+	11179646	11180030	EVM0005807.1	LG04	-	11178211	11182279
1 vs 1	cis-NAT	S>N ( ST contains NAT )	STRG.1467.1	LG06	+	19289904	19290329	EVM0000794.1	LG06	-	19288336	19290363
n vs n	cis-NAT	S>N ( ST contains NAT )	STRG.1195.1	LG05	+	20104581	20105520	EVM0005378.5	LG05	-	20103280	20107557
1 vs 1	cis-NAT	S>N ( ST contains NAT )	STRG.1297.1	LG06	+	249460	249857	EVM0015281.1	LG06	-	248868	250339
1 vs 1	cis-NAT	S>N ( ST contains NAT )	STRG.1399.1	LG06	+	14516556	14524561	EVM0008624.1	LG06	-	14515982	14524705
n vs n	cis-NAT	S>N ( ST contains NAT )	STRG.889.1	LG04	+	3431010	3432310	EVM0014063.1	LG04	-	3430541	3435165
1 vs n	cis-NAT	S>N ( ST contains NAT )	STRG.1298.1	LG06	+	257808	258392	EVM0014624.2	LG06	-	251569	259446
1 vs 1	cis-NAT	S>N ( ST contains NAT )	STRG.1115.1	LG05	+	11054935	11055457	EVM0016739.1	LG05	-	11054205	11055494
1 vs n	cis-NAT	S>N ( ST contains NAT )	STRG.1227.1	LG05	+	22462679	22463808	EVM0007542.1	LG05	-	22461337	22465161
n vs 1	cis-NAT	S>N ( ST contains NAT )	STRG.1460.1	LG06	+	19040890	19041351	EVM0003469.1	LG06	-	19040543	19053771
1 vs 1	cis-NAT	S>N ( ST contains NAT )	STRG.1458.1	LG06	+	18663622	18664970	EVM0007001.1	LG06	-	18662362	18666923
n vs 1	cis-NAT	S>N ( ST contains NAT )	STRG.1367.1	LG06	+	12895178	12895568	EVM0016220.1	LG06	-	12893548	12901975
1 vs 1	cis-NAT	S>N ( ST contains NAT )	STRG.1438.1	LG06	+	17342911	17343360	EVM0001809.1	LG06	-	17339570	17356610
n vs n	cis-NAT	S>N ( ST contains NAT )	STRG.1586.1	LG07	+	17607139	17608151	EVM0007941.2	LG07	-	17606031	17609381
1 vs n	cis-NAT	S>N ( ST contains NAT )	STRG.1566.1	LG07	+	11465833	11466265	EVM0014436.2	LG07	-	11464314	11467313
1 vs 1	cis-NAT	S>N ( ST contains NAT )	STRG.991.1	LG04	+	10915432	10916309	EVM0006058.1	LG04	-	10906861	10916420
n vs 1	cis-NAT	S>N ( ST contains NAT )	STRG.968.1	LG04	+	8215884	8216558	EVM0004592.1	LG04	-	8213033	8216696
1 vs n	cis-NAT	S>N ( ST contains NAT )	STRG.1234.1	LG05	+	23076361	23076670	EVM0014810.1	LG05	-	23074064	23077891
n vs 1	cis-NAT	S>N ( ST contains NAT )	STRG.1270.1	LG05	+	24998716	24999557	EVM0015385.1	LG05	-	24997426	25004846
n vs n	cis-NAT	S>N ( ST contains NAT )	STRG.1564.1	LG07	+	11339636	11341313	EVM0016130.2	LG07	-	11339065	11342810
n vs 1	cis-NAT	S>N ( ST contains NAT )	STRG.1249.1	LG05	+	23709441	23709887	EVM0002689.1	LG05	-	23707027	23714857
1 vs 1	cis-NAT	S>N ( ST contains NAT )	STRG.989.1	LG04	+	10580335	10582855	EVM0007626.1	LG04	-	10579388	10584333
n vs n	cis-NAT	S>N ( ST contains NAT )	STRG.1585.1	LG07	+	17606150	17606823	EVM0007941.2	LG07	-	17606031	17609381
n vs 1	cis-NAT	S>N ( ST contains NAT )	STRG.1483.1	LG07	+	2528226	2530058	EVM0004394.1	LG07	-	2526455	2531775
1 vs n	cis-NAT	S>N ( ST contains NAT )	STRG.1231.1	LG05	+	22549925	22551001	EVM0000561.1	LG05	-	22546499	22559056
1 vs 1	cis-NAT	S>N ( ST contains NAT )	STRG.1166.1	LG05	+	17448761	17449270	EVM0007839.1	LG05	-	17447724	17451586
1 vs 1	cis-NAT	S>N ( ST contains NAT )	STRG.1439.1	LG06	+	17425223	17425499	EVM0001748.2	LG06	-	17422693	17427525
n vs n	cis-NAT	S>N ( ST contains NAT )	STRG.913.1	LG04	+	4411135	4411890	EVM0004040.2	LG04	-	4408560	4412717
n vs 1	cis-NAT	S>N ( ST contains NAT )	STRG.1269.1	LG05	+	24998188	24998646	EVM0015385.1	LG05	-	24997426	25004846
n vs n	cis-NAT	S>N ( ST contains NAT )	STRG.1194.1	LG05	+	20103420	20104028	EVM0005378.1	LG05	-	20103280	20109261
1 vs 1	cis-NAT	S>N ( ST contains NAT )	STRG.1239.1	LG05	+	23526714	23527350	EVM0009281.1	LG05	-	23522111	23530513
1 vs n	cis-NAT	S>N ( ST contains NAT )	STRG.1234.1	LG05	+	23076361	23076670	EVM0014810.2	LG05	-	23074186	23077524
1 vs 1	cis-NAT	S>N ( ST contains NAT )	STRG.1016.1	LG04	+	17022330	17022721	EVM0001612.1	LG04	-	17021653	17025489
1 vs 1	cis-NAT	S>N ( ST contains NAT )	STRG.1217.1	LG05	+	21578493	21580004	EVM0007050.1	LG05	-	21574325	21580028
1 vs 1	cis-NAT	S>N ( ST contains NAT )	STRG.1272.1	LG05	+	25052621	25053216	EVM0017618.1	LG05	-	25051529	25053263
1 vs 1	cis-NAT	S>N ( ST contains NAT )	STRG.1126.1	LG05	+	13117737	13121383	EVM0009702.1	LG05	-	13117348	13121462
n vs 1	cis-NAT	S>N ( ST contains NAT )	STRG.1143.1	LG05	+	14686464	14686674	EVM0000778.1	LG05	-	14677870	14686704
1 vs 1	cis-NAT	S>N ( ST contains NAT )	STRG.1544.1	LG07	+	8828128	8828441	EVM0003865.1	LG07	-	8827512	8834439
1 vs 1	cis-NAT	S>N ( ST contains NAT )	STRG.896.1	LG04	+	3622450	3622958	EVM0002046.1	LG04	-	3622392	3623274
1 vs n	cis-NAT	S>N ( ST contains NAT )	STRG.1227.1	LG05	+	22462679	22463808	EVM0007542.2	LG05	-	22461360	22465154
n vs n	cis-NAT	S>N ( ST contains NAT )	STRG.1206.1	LG05	+	20714758	20715183	EVM0003216.1	LG05	-	20712903	20717635
n vs n	cis-NAT	S>N ( ST contains NAT )	STRG.891.1	LG04	+	3433132	3434685	EVM0014063.3	LG04	-	3430628	3434769
n vs 1	cis-NAT	S>N ( ST contains NAT )	STRG.865.1	LG04	+	1784139	1784556	EVM0014978.1	LG04	-	1780218	1787922
n vs 1	cis-NAT	S>N ( ST contains NAT )	STRG.848.1	LG04	+	993506	995051	EVM0003974.1	LG04	-	985111	996429
1 vs 1	cis-NAT	S>N ( ST contains NAT )	STRG.834.1	LG04	+	315361	316094	EVM0009123.1	LG04	-	315080	319216
1 vs 1	cis-NAT	S>N ( ST contains NAT )	STRG.592.1	LG02	+	37949213	37949662	EVM0002453.1	LG02	-	37948324	37952546
1 vs n	cis-NAT	S>N ( ST contains NAT )	STRG.644.1	LG03	+	2669838	2670607	EVM0004826.2	LG03	-	2668549	2675659
n vs 1	cis-NAT	S>N ( ST contains NAT )	STRG.666.1	LG03	+	3324823	3325524	EVM0015745.1	LG03	-	3324366	3325846
1 vs n	cis-NAT	S>N ( ST contains NAT )	STRG.644.1	LG03	+	2669838	2670607	EVM0004826.3	LG03	-	2668549	2675574
1 vs n	cis-NAT	S>N ( ST contains NAT )	STRG.644.1	LG03	+	2669838	2670607	EVM0004826.1	LG03	-	2668549	2675659
n vs 1	cis-NAT	S>N ( ST contains NAT )	STRG.599.1	LG03	+	101642	103200	EVM0017753.1	LG03	-	101047	107745
1 vs n	cis-NAT	S>N ( ST contains NAT )	STRG.299.1	LG01	+	29925936	29926674	EVM0002545.2	LG01	-	29921763	29926958
1 vs n	cis-NAT	S>N ( ST contains NAT )	STRG.299.1	LG01	+	29925936	29926674	EVM0002545.1	LG01	-	29921819	29926900
1 vs 1	cis-NAT	S>N ( ST contains NAT )	STRG.213.1	LG01	+	21676132	21677375	EVM0004396.1	LG01	-	21675694	21678523
1 vs 1	cis-NAT	S>N ( ST contains NAT )	STRG.29.1	LG01	+	2965663	2966058	EVM0002233.1	LG01	-	2962082	2966355
n vs 1	cis-NAT	S>N ( ST contains NAT )	STRG.700.1	LG03	+	5538043	5538609	EVM0015089.1	LG03	-	5533602	5542235
n vs 1	cis-NAT	S>N ( ST contains NAT )	STRG.543.1	LG02	+	32049103	32050408	EVM0007707.1	LG02	-	32048950	32051032
1 vs 1	cis-NAT	S>N ( ST contains NAT )	STRG.90.1	LG01	+	14177645	14178066	EVM0007484.1	LG01	-	14176100	14180500
n vs 1	cis-NAT	S>N ( ST contains NAT )	STRG.321.1	LG02	+	31536413	31536721	EVM0017179.1	LG02	-	31534510	31539099
n vs 1	cis-NAT	S>N ( ST contains NAT )	STRG.753.1	LG03	+	10391988	10392516	EVM0016602.1	LG03	-	10390995	10395901
n vs 1	cis-NAT	S>N ( ST contains NAT )	STRG.410.1	LG02	+	7216319	7217532	EVM0011367.1	LG02	-	7215383	7217561
1 vs 1	cis-NAT	S>N ( ST contains NAT )	STRG.46.1	LG01	+	6780860	6781841	EVM0006951.1	LG01	-	6771578	6781897
n vs 1	cis-NAT	S>N ( ST contains NAT )	STRG.259.1	LG01	+	26366562	26367374	EVM0001670.1	LG01	-	26366227	26382906
1 vs 1	cis-NAT	S>N ( ST contains NAT )	STRG.681.1	LG03	+	3911342	3913683	EVM0012229.1	LG03	-	3902663	3914029
1 vs 1	cis-NAT	S>N ( ST contains NAT )	STRG.12.1	LG01	+	1134302	1134675	EVM0011580.1	LG01	-	1131548	1134815
n vs 1	cis-NAT	S>N ( ST contains NAT )	STRG.864.1	LG04	+	1781705	1782530	EVM0014978.1	LG04	-	1780218	1787922
n vs 1	cis-NAT	S>N ( ST contains NAT )	STRG.173.1	LG01	+	27205593	27207148	EVM0006240.1	LG01	-	27204132	27208046
1 vs 1	cis-NAT	S>N ( ST contains NAT )	STRG.401.1	LG02	+	6183237	6184776	EVM0005835.1	LG02	-	6181093	6184866
n vs 1	cis-NAT	S>N ( ST contains NAT )	STRG.151.1	LG01	+	24543213	24543724	EVM0008210.1	LG01	-	24543004	24547931
1 vs 1	cis-NAT	S>N ( ST contains NAT )	STRG.384.1	LG02	+	5376612	5376973	EVM0004376.1	LG02	-	5374319	5378073
1 vs 1	cis-NAT	S>N ( ST contains NAT )	STRG.59.1	LG01	+	8316195	8316580	EVM0001975.1	LG01	-	8315542	8321491
n vs 1	cis-NAT	S>N ( ST contains NAT )	STRG.123.1	LG01	+	25521996	25522476	EVM0000702.1	LG01	-	25519921	25527783
n vs 1	cis-NAT	S>N ( ST contains NAT )	STRG.308.1	LG01	+	30686297	30686824	EVM0005702.1	LG01	-	30685852	30691723
1 vs 1	cis-NAT	S>N ( ST contains NAT )	STRG.317.1	LG02	+	31547828	31548248	EVM0003620.1	LG02	-	31546281	31549162
n vs n	cis-NAT	S>N ( ST contains NAT )	STRG.351.1	LG02	+	38067522	38068079	EVM0006946.1	LG02	-	38065681	38078074
n vs n	cis-NAT	S>N ( ST contains NAT )	STRG.351.1	LG02	+	38067522	38068079	EVM0006946.2	LG02	-	38065692	38077824
n vs 1	cis-NAT	S>N ( ST contains NAT )	STRG.148.1	LG01	+	30889186	30890147	EVM0015982.1	LG01	-	30887933	30902000
1 vs 1	cis-NAT	S>N ( ST contains NAT )	STRG.532.1	LG02	+	30664039	30664344	EVM0010004.1	LG02	-	30663085	30671420
n vs 1	cis-NAT	S>N ( ST contains NAT )	STRG.673.1	LG03	+	3862524	3862851	EVM0014403.1	LG03	-	3861739	3868657
n vs 1	cis-NAT	S>N ( ST contains NAT )	STRG.139.1	LG01	+	27207058	27207377	EVM0006240.1	LG01	-	27204132	27208046
n vs 1	cis-NAT	S>N ( ST contains NAT )	STRG.246.1	LG01	+	25303278	25305196	EVM0017810.1	LG01	-	25303264	25305215
n vs 1	cis-NAT	S>N ( ST contains NAT )	STRG.158.1	LG01	+	25521219	25521611	EVM0000702.1	LG01	-	25519921	25527783
n vs 1	cis-NAT	S>N ( ST contains NAT )	STRG.849.1	LG04	+	995194	995642	EVM0003974.1	LG04	-	985111	996429
1 vs 1	cis-NAT	S>N ( ST contains NAT )	STRG.11.1	LG01	+	1074314	1075448	EVM0018000.1	LG01	-	1073867	1076447
n vs 1	cis-NAT	S>N ( ST contains NAT )	STRG.143.1	LG01	+	28969596	28971320	EVM0000044.1	LG01	-	28969085	28975416
1 vs 1	cis-NAT	S>N ( ST contains NAT )	STRG.13.1	LG01	+	1212211	1212566	EVM0011577.1	LG01	-	1208597	1214429
n vs n	cis-NAT	S>N ( ST contains NAT )	STRG.757.1	LG03	+	10749715	10750065	EVM0008914.1	LG03	-	10749439	10755849
n vs 1	cis-NAT	S>N ( ST contains NAT )	STRG.319.1	LG02	+	31561349	31562953	EVM0000798.1	LG02	-	31558343	31564766
n vs n	cis-NAT	S>N ( ST contains NAT )	STRG.757.1	LG03	+	10749715	10750065	EVM0008914.2	LG03	-	10749441	10755707
1 vs 1	cis-NAT	S>N ( ST contains NAT )	STRG.62.1	LG01	+	9224126	9224462	EVM0003074.1	LG01	-	9221715	9226846
n vs 1	cis-NAT	S>N ( ST contains NAT )	STRG.591.1	LG02	+	37888757	37890318	EVM0008073.1	LG02	-	37886537	37894538
n vs 1	cis-NAT	S>N ( ST contains NAT )	STRG.130.1	LG01	+	26366562	26367339	EVM0001670.1	LG01	-	26366227	26382906
n vs 1	cis-NAT	S>N ( ST contains NAT )	STRG.301.1	LG01	+	29977692	29980553	EVM0016102.1	LG01	-	29977513	29980905
n vs 1	cis-NAT	S>N ( ST contains NAT )	STRG.176.1	LG01	+	28240352	28240670	EVM0013819.1	LG01	-	28236814	28244108
n vs 1	cis-NAT	S>N ( ST contains NAT )	STRG.305.1	LG01	+	30594876	30595191	EVM0013687.1	LG01	-	30593056	30597236
1 vs 1	cis-NAT	S>N ( ST contains NAT )	STRG.546.1	LG02	+	32460085	32460383	EVM0010533.1	LG02	-	32459752	32463188
n vs 1	cis-NAT	S>N ( ST contains NAT )	STRG.539.1	LG02	+	31535840	31536723	EVM0017179.1	LG02	-	31534510	31539099
n vs n	cis-NAT	S>N ( ST contains NAT )	STRG.196.1	LG01	+	16449857	16450663	EVM0010246.2	LG01	-	16449195	16456542
n vs n	cis-NAT	S>N ( ST contains NAT )	STRG.196.1	LG01	+	16449857	16450663	EVM0010246.1	LG01	-	16449195	16456939
1 vs 1	cis-NAT	S>N ( ST contains NAT )	STRG.81.1	LG01	+	11583245	11583817	EVM0007666.1	LG01	-	11576186	11585157
n vs 1	cis-NAT	S>N ( ST contains NAT )	STRG.631.1	LG03	+	1845627	1845947	EVM0011048.1	LG03	-	1843635	1847154
n vs 1	cis-NAT	S>N ( ST contains NAT )	STRG.577.1	LG02	+	35555302	35555669	EVM0001256.1	LG02	-	35554107	35561644
n vs 1	cis-NAT	S>N ( ST contains NAT )	STRG.711.1	LG03	+	6386048	6387523	EVM0011986.1	LG03	-	6382605	6396305
1 vs 1	cis-NAT	S>N ( ST contains NAT )	STRG.42.1	LG01	+	6210041	6210387	EVM0010639.1	LG01	-	6206653	6210393
1 vs n	cis-NAT	S>N ( ST contains NAT )	STRG.838.1	LG04	+	514128	517037	EVM0010522.2	LG04	-	513962	518938
1 vs 1	cis-NAT	S>N ( ST contains NAT )	STRG.109.1	LG01	+	22415097	22416158	EVM0009103.1	LG01	-	22411784	22416205
n vs 1	cis-NAT	S>N ( ST contains NAT )	STRG.144.1	LG01	+	29513867	29515503	EVM0006360.1	LG01	-	29513786	29516304
1 vs n	cis-NAT	S>N ( ST contains NAT )	STRG.838.1	LG04	+	514128	517037	EVM0010522.1	LG04	-	513962	519038
1 vs 1	cis-NAT	S>N ( ST contains NAT )	STRG.195.1	LG01	+	16178405	16180798	EVM0015910.1	LG01	-	16176804	16181242
n vs 1	cis-NAT	S>N ( ST contains NAT )	STRG.336.1	LG02	+	35555296	35555624	EVM0001256.1	LG02	-	35554107	35561644
1 vs n	cis-NAT	S>N ( ST contains NAT )	STRG.240.1	LG01	+	24961822	24963635	EVM0003459.2	LG01	-	24959400	24966153
n vs 1	cis-NAT	S>N ( ST contains NAT )	STRG.141.1	LG01	+	28242625	28243000	EVM0013819.1	LG01	-	28236814	28244108
n vs 1	cis-NAT	S>N ( ST contains NAT )	STRG.140.1	LG01	+	28238381	28238754	EVM0013819.1	LG01	-	28236814	28244108
1 vs n	cis-NAT	S>N ( ST contains NAT )	STRG.240.1	LG01	+	24961822	24963635	EVM0003459.1	LG01	-	24959401	24967069
1 vs 1	cis-NAT	S>N ( ST contains NAT )	STRG.609.1	LG03	+	960359	961371	EVM0012006.1	LG03	-	959913	968630
1 vs 1	cis-NAT	S>N ( ST contains NAT )	STRG.39.1	LG01	+	4904722	4905756	EVM0012882.1	LG01	-	4904633	4909122
n vs n	cis-NAT	S>N ( ST contains NAT )	STRG.758.1	LG03	+	10752532	10753114	EVM0008914.1	LG03	-	10749439	10755849
n vs 1	cis-NAT	S>N ( ST contains NAT )	STRG.269.1	LG01	+	26867197	26867514	EVM0016538.1	LG01	-	26866160	26870773
n vs 1	cis-NAT	S>N ( ST contains NAT )	STRG.754.1	LG03	+	10394327	10395672	EVM0016602.1	LG03	-	10390995	10395901
n vs 1	cis-NAT	S>N ( ST contains NAT )	STRG.277.1	LG01	+	27205111	27207461	EVM0006240.1	LG01	-	27204132	27208046
1 vs 1	cis-NAT	S>N ( ST contains NAT )	STRG.649.1	LG03	+	2936126	2936426	EVM0006195.1	LG03	-	2931861	2936535
n vs n	cis-NAT	S>N ( ST contains NAT )	STRG.758.1	LG03	+	10752532	10753114	EVM0008914.2	LG03	-	10749441	10755707
1 vs n	cis-NAT	S>N ( ST contains NAT )	STRG.794.1	LG03	+	15528849	15529194	EVM0015595.2	LG03	-	15526670	15529970
1 vs 1	cis-NAT	S>N ( ST contains NAT )	STRG.545.1	LG02	+	32305587	32305921	EVM0008717.1	LG02	-	32303546	32305990
n vs 1	cis-NAT	S>N ( ST contains NAT )	STRG.95.1	LG01	+	14850523	14851149	EVM0008715.1	LG01	-	14849330	14855133
1 vs n	cis-NAT	S>N ( ST contains NAT )	STRG.794.1	LG03	+	15528849	15529194	EVM0015595.1	LG03	-	15526545	15529970
1 vs n	cis-NAT	S>N ( ST contains NAT )	STRG.112.1	LG01	+	23801062	23802636	EVM0001420.2	LG01	-	23799152	23802652
1 vs 1	cis-NAT	S>N ( ST contains NAT )	STRG.768.1	LG03	+	11082587	11083921	EVM0012357.1	LG03	-	11082554	11110360
n vs 1	cis-NAT	S>N ( ST contains NAT )	STRG.318.1	LG02	+	31560706	31561251	EVM0000798.1	LG02	-	31558343	31564766
1 vs n	cis-NAT	S>N ( ST contains NAT )	STRG.112.1	LG01	+	23801062	23802636	EVM0001420.1	LG01	-	23798799	23802652
n vs 1	cis-NAT	S>N ( ST contains NAT )	STRG.307.1	LG01	+	30596262	30597162	EVM0013687.1	LG01	-	30593056	30597236
n vs 1	cis-NAT	S>N ( ST contains NAT )	STRG.419.1	LG02	+	8787633	8788201	EVM0005759.1	LG02	-	8784714	8792413
n vs 1	cis-NAT	S>N ( ST contains NAT )	STRG.858.1	LG04	+	1403297	1403914	EVM0012087.1	LG04	-	1401690	1406178
1 vs 1	cis-NAT	S>N ( ST contains NAT )	STRG.522.1	LG02	+	29334470	29335385	EVM0009041.1	LG02	-	29334267	29338058
1 vs n	cis-NAT	S>N ( ST contains NAT )	STRG.610.1	LG03	+	986814	987209	EVM0000574.1	LG03	-	984168	988586
1 vs n	cis-NAT	S>N ( ST contains NAT )	STRG.610.1	LG03	+	986814	987209	EVM0000574.2	LG03	-	984196	988581
n vs 1	cis-NAT	S>N ( ST contains NAT )	STRG.846.1	LG04	+	986783	987350	EVM0003974.1	LG04	-	985111	996429
n vs 1	cis-NAT	S>N ( ST contains NAT )	STRG.469.1	LG02	+	22136522	22136835	EVM0005998.1	LG02	-	22133371	22138179
n vs 1	cis-NAT	S>N ( ST contains NAT )	STRG.306.1	LG01	+	30595508	30595848	EVM0013687.1	LG01	-	30593056	30597236
1 vs 1	cis-NAT	S>N ( ST contains NAT )	STRG.549.1	LG02	+	33164866	33166150	EVM0010230.1	LG02	-	33161625	33166643
n vs 1	cis-NAT	S>N ( ST contains NAT )	STRG.348.1	LG02	+	37890286	37890599	EVM0008073.1	LG02	-	37886537	37894538
1 vs 1	cis-NAT	S>N ( ST contains NAT )	STRG.590.1	LG02	+	37826688	37827414	EVM0005906.1	LG02	-	37824241	37832609
n vs 1	cis-NAT	S>N ( ST contains NAT )	STRG.47.1	LG01	+	7023376	7023734	EVM0003466.1	LG01	-	7022924	7028339
n vs 1	cis-NAT	S>N ( ST contains NAT )	STRG.48.1	LG01	+	7023795	7024409	EVM0003466.1	LG01	-	7022924	7028339
1 vs 1	cis-NAT	S>N ( ST contains NAT )	STRG.2.1	LG01	+	189471	190717	EVM0016895.1	LG01	-	189348	192490
1 vs 1	cis-NAT	S>N ( ST contains NAT )	STRG.534.1	LG02	+	30890798	30892360	EVM0013667.1	LG02	-	30888386	30898183
n vs 1	cis-NAT	S>N ( ST contains NAT )	STRG.295.1	LG01	+	29513883	29515507	EVM0006360.1	LG01	-	29513786	29516304
1 vs 1	cis-NAT	S>N ( ST contains NAT )	STRG.697.1	LG03	+	5457447	5458118	EVM0016467.1	LG03	-	5455355	5458160
n vs 1	cis-NAT	S>N ( ST contains NAT )	STRG.371.1	LG02	+	4122666	4126331	EVM0013632.1	LG02	-	4122012	4128350
n vs 1	cis-NAT	S>N ( ST contains NAT )	STRG.651.1	LG03	+	2927691	2928290	EVM0003374.1	LG03	-	2926151	2930466
n vs n	cis-NAT	S>N ( ST contains NAT )	STRG.350.1	LG02	+	38065765	38067148	EVM0006946.2	LG02	-	38065692	38077824
n vs 1	cis-NAT	S>N ( ST contains NAT )	STRG.622.1	LG03	+	1542268	1543572	EVM0006525.1	LG03	-	1541043	1545585
n vs n	cis-NAT	S>N ( ST contains NAT )	STRG.350.1	LG02	+	38065765	38067148	EVM0006946.1	LG02	-	38065681	38078074
n vs n	cis-NAT	S>N ( ST contains NAT )	STRG.150.1	LG01	+	31317702	31320757	EVM0012591.1	LG01	-	31315817	31321358
n vs n	cis-NAT	S>N ( ST contains NAT )	STRG.150.1	LG01	+	31317702	31320757	EVM0012591.2	LG01	-	31315840	31321277
n vs 1	cis-NAT	S>N ( ST contains NAT )	STRG.763.1	LG03	+	10784684	10785713	EVM0006646.1	LG03	-	10778107	10785833
n vs 1	cis-NAT	S>N ( ST contains NAT )	STRG.49.1	LG01	+	7025408	7026006	EVM0003466.1	LG01	-	7022924	7028339
n vs 1	cis-NAT	S>N ( ST contains NAT )	STRG.96.1	LG01	+	14851479	14855125	EVM0008715.1	LG01	-	14849330	14855133
1 vs 1	cis-NAT	S>N ( ST contains NAT )	STRG.380.1	LG02	+	4979141	4981149	EVM0012157.1	LG02	-	4978867	4981190
1 vs n	cis-NAT	S>N ( ST contains NAT )	STRG.464.1	LG02	+	19966989	19971014	EVM0017564.2	LG02	-	19965544	19971390
1 vs n	cis-NAT	S>N ( ST contains NAT )	STRG.464.1	LG02	+	19966989	19971014	EVM0017564.1	LG02	-	19949983	19971546
1 vs 1	cis-NAT	S>N ( ST contains NAT )	STRG.475.1	LG02	+	23724692	23725094	EVM0004178.1	LG02	-	23722801	23725292
n vs 1	cis-NAT	S>N ( ST contains NAT )	STRG.32.1	LG01	+	3867722	3868610	EVM0006697.1	LG01	-	3866522	3872817
1 vs 1	cis-NAT	S>N ( ST contains NAT )	STRG.434.1	LG02	+	11362058	11362434	EVM0013468.1	LG02	-	11360585	11362958
1 vs 1	cis-NAT	S>N ( ST contains NAT )	STRG.633.1	LG03	+	2003504	2004216	EVM0006965.1	LG03	-	2003316	2008289
n vs 1	cis-NAT	S>N ( ST contains NAT )	STRG.601.1	LG03	+	105769	106307	EVM0017753.1	LG03	-	101047	107745
1 vs 1	cis-NAT	S>N ( ST contains NAT )	STRG.355.1	LG02	+	38556610	38556931	EVM0003427.1	LG02	-	38554861	38557554
1 vs 1	cis-NAT	S>N ( ST contains NAT )	STRG.61.1	LG01	+	9165834	9166472	EVM0017191.1	LG01	-	9163368	9166493
1 vs 1	cis-NAT	S>N ( ST contains NAT )	STRG.326.1	LG02	+	33864618	33865628	EVM0000299.1	LG02	-	33864498	33868629
1 vs 1	cis-NAT	S>N ( ST contains NAT )	STRG.451.1	LG02	+	13479619	13479949	EVM0010977.1	LG02	-	13472093	13490831
1 vs n	cis-NAT	S>N ( ST contains NAT )	STRG.267.1	LG01	+	26839564	26839963	EVM0002013.2	LG01	-	26833090	26842325
1 vs n	cis-NAT	S>N ( ST contains NAT )	STRG.267.1	LG01	+	26839564	26839963	EVM0002013.1	LG01	-	26833035	26842325
1 vs 1	cis-NAT	S>N ( ST contains NAT )	STRG.457.1	LG02	+	16506598	16506822	EVM0013107.1	LG02	-	16503091	16506898
n vs 1	cis-NAT	S>N ( ST contains NAT )	STRG.135.1	LG01	+	26802203	26802404	EVM0007364.1	LG01	-	26801537	26803067
n vs 1	cis-NAT	S>N ( ST contains NAT )	STRG.114.1	LG01	+	24543243	24546527	EVM0008210.1	LG01	-	24543004	24547931
n vs 1	cis-NAT	S>N ( ST contains NAT )	STRG.632.1	LG03	+	1846355	1846705	EVM0011048.1	LG03	-	1843635	1847154
n vs 1	cis-NAT	S>N ( ST contains NAT )	STRG.247.1	LG01	+	25520976	25521863	EVM0000702.1	LG01	-	25519921	25527783
n vs n	cis-NAT	S>N ( ST contains NAT )	STRG.226.1	LG01	+	22994208	22994704	EVM0013954.2	LG01	-	22992538	22996449
n vs n	cis-NAT	S>N ( ST contains NAT )	STRG.226.1	LG01	+	22994208	22994704	EVM0013954.1	LG01	-	22992527	22996444
n vs 1	cis-NAT	S>N ( ST contains NAT )	STRG.274.1	LG01	+	27020903	27021991	EVM0017104.1	LG01	-	27015078	27022930
n vs 1	cis-NAT	S>N ( ST contains NAT )	STRG.170.1	LG01	+	26995651	26995996	EVM0008442.1	LG01	-	26995496	26996721
1 vs 1	cis-NAT	S>N ( ST contains NAT )	STRG.544.1	LG02	+	32168825	32169129	EVM0010354.1	LG02	-	32164311	32170315
1 vs 1	cis-NAT	S>N ( ST contains NAT )	STRG.486.1	LG02	+	25878341	25879968	EVM0017861.1	LG02	-	25878001	25880795
1 vs 1	cis-NAT	S>N ( ST contains NAT )	STRG.287.1	LG01	+	28609395	28610423	EVM0000752.1	LG01	-	28592288	28611342
n vs 1	cis-NAT	S>N ( ST contains NAT )	STRG.237.1	LG01	+	24543211	24543724	EVM0008210.1	LG01	-	24543004	24547931
n vs 1	cis-NAT	S>N ( ST contains NAT )	STRG.94.1	LG01	+	14849502	14850099	EVM0008715.1	LG01	-	14849330	14855133
1 vs 1	cis-NAT	S>N ( ST contains NAT )	STRG.770.1	LG03	+	11194078	11194748	EVM0018227.1	LG03	-	11192035	11197084
n vs n	cis-NAT	S>N ( ST contains NAT )	STRG.315.1	LG01	+	31318015	31320798	EVM0012591.1	LG01	-	31315817	31321358
n vs n	cis-NAT	S>N ( ST contains NAT )	STRG.315.1	LG01	+	31318015	31320798	EVM0012591.2	LG01	-	31315840	31321277
1 vs 1	cis-NAT	S>N ( ST contains NAT )	STRG.275.1	LG01	+	27051837	27052583	EVM0000731.1	LG01	-	27051201	27054648
n vs 1	cis-NAT	S>N ( ST contains NAT )	STRG.122.1	LG01	+	25520982	25521854	EVM0000702.1	LG01	-	25519921	25527783
n vs 1	cis-NAT	S>N ( ST contains NAT )	STRG.260.1	LG01	+	26378852	26381147	EVM0001670.1	LG01	-	26366227	26382906
n vs n	cis-NAT	S>N ( ST contains NAT )	STRG.654.1	LG03	+	2980257	2980560	EVM0009644.1	LG03	-	2975164	2982275
1 vs 1	cis-NAT	S>N ( ST contains NAT )	STRG.643.1	LG03	+	2677214	2678256	EVM0005560.1	LG03	-	2676874	2680807
n vs n	cis-NAT	S>N ( ST contains NAT )	STRG.654.1	LG03	+	2980257	2980560	EVM0009644.2	LG03	-	2975164	2981951
n vs n	cis-NAT	S>N ( ST contains NAT )	STRG.584.1	LG02	+	36530645	36530918	EVM0013741.1	LG02	-	36528313	36531646
n vs 1	cis-NAT	S>N ( ST contains NAT )	STRG.515.1	LG02	+	29139554	29139904	EVM0011877.1	LG02	-	29138588	29144763
n vs n	cis-NAT	S>N ( ST contains NAT )	STRG.584.1	LG02	+	36530645	36530918	EVM0013741.3	LG02	-	36528705	36531646
n vs n	cis-NAT	S>N ( ST contains NAT )	STRG.584.1	LG02	+	36530645	36530918	EVM0013741.2	LG02	-	36528451	36531649
1 vs 1	cis-NAT	S>N ( ST contains NAT )	STRG.833.1	LG04	+	278917	279342	EVM0014842.1	LG04	-	278802	281641
n vs 1	cis-NAT	S>N ( ST contains NAT )	STRG.570.1	LG02	+	35192724	35192943	EVM0000241.1	LG02	-	35191659	35193613
1 vs 1	cis-NAT	S>N ( ST contains NAT )	STRG.752.1	LG03	+	10037897	10038315	EVM0018192.1	LG03	-	10037566	10039790
1 vs 1	cis-NAT	S>N ( ST contains NAT )	STRG.493.1	LG02	+	26403541	26403969	EVM0001607.1	LG02	-	26400455	26411230
1 vs n	cis-NAT	S>N ( ST contains NAT )	STRG.789.1	LG03	+	14377793	14378175	EVM0010477.1	LG03	-	14376187	14379021
1 vs n	cis-NAT	S>N ( ST contains NAT )	STRG.789.1	LG03	+	14377793	14378175	EVM0010477.2	LG03	-	14376187	14378516
n vs 1	cis-NAT	S>N ( ST contains NAT )	STRG.489.1	LG02	+	26140438	26140850	EVM0009596.1	LG02	-	26140237	26143323
1 vs 1	cis-NAT	S>N ( ST contains NAT )	STRG.199.1	LG01	+	17092136	17094325	EVM0015117.1	LG01	-	17091795	17095385
1 vs 1	cis-NAT	S>N ( ST contains NAT )	STRG.818.1	LG03	+	26206269	26207495	EVM0012740.1	LG03	-	26204957	26209012
n vs 1	cis-NAT	S>N ( ST contains NAT )	STRG.309.1	LG01	+	30687067	30689160	EVM0005702.1	LG01	-	30685852	30691723
n vs 1	cis-NAT	S>N ( ST contains NAT )	STRG.285.1	LG01	+	28242628	28243076	EVM0013819.1	LG01	-	28236814	28244108
n vs 1	cis-NAT	S>N ( ST contains NAT )	STRG.378.1	LG02	+	4355330	4356901	EVM0008850.1	LG02	-	4353269	4356972
n vs 1	cis-NAT	S>N ( ST contains NAT )	STRG.561.1	LG04	+	8216028	8216572	EVM0004592.1	LG04	-	8213033	8216696
n vs n	cis-NAT	S>N ( ST contains NAT )	STRG.192.1	LG01	+	31317753	31320773	EVM0012591.2	LG01	-	31315840	31321277
n vs 1	cis-NAT	S>N ( ST contains NAT )	STRG.387.1	LG02	+	5595240	5595612	EVM0009959.1	LG02	-	5593444	5598198
n vs n	cis-NAT	S>N ( ST contains NAT )	STRG.192.1	LG01	+	31317753	31320773	EVM0012591.1	LG01	-	31315817	31321358
1 vs 1	cis-NAT	S>N ( ST contains NAT )	STRG.725.1	LG03	+	7252799	7253178	EVM0003419.1	LG03	-	7251544	7255882
1 vs 1	cis-NAT	S>N ( ST contains NAT )	STRG.707.1	LG03	+	5949271	5949563	EVM0005937.1	LG03	-	5948058	5954540
n vs 1	cis-NAT	S>N ( ST contains NAT )	STRG.600.1	LG03	+	103669	104110	EVM0017753.1	LG03	-	101047	107745
n vs 1	cis-NAT	S>N ( ST contains NAT )	STRG.664.1	LG03	+	3317077	3317476	EVM0016914.1	LG03	-	3316330	3317810
1 vs 1	cis-NAT	S>N ( ST contains NAT )	STRG.687.1	LG03	+	4995781	4997019	EVM0008625.1	LG03	-	4991867	4997089
1 vs 1	cis-NAT	S>N ( ST contains NAT )	STRG.716.1	LG03	+	6457056	6457616	EVM0005584.1	LG03	-	6457048	6464708
1 vs 1	cis-NAT	S>N ( ST contains NAT )	STRG.437.1	LG02	+	12230383	12232523	EVM0013178.1	LG02	-	12226974	12234192
1 vs 1	cis-NAT	S>N ( ST contains NAT )	STRG.572.1	LG02	+	35230972	35232002	EVM0004384.1	LG02	-	35224291	35232934
n vs 1	cis-NAT	S>N ( ST contains NAT )	STRG.238.1	LG01	+	24546345	24547917	EVM0008210.1	LG01	-	24543004	24547931
1 vs 1	cis-NAT	S>N ( ST contains NAT )	STRG.614.1	LG03	+	1396293	1396741	EVM0000669.1	LG03	-	1393988	1396786
1 vs n	cis-NAT	S>N ( ST contains NAT )	STRG.365.1	LG02	+	3770861	3772375	EVM0001865.2	LG02	-	3769598	3772394
1 vs n	cis-NAT	S>N ( ST contains NAT )	STRG.365.1	LG02	+	3770861	3772375	EVM0001865.1	LG02	-	3769499	3772422
n vs 1	cis-NAT	S>N ( ST contains NAT )	STRG.119.1	LG01	+	25303388	25303977	EVM0017810.1	LG01	-	25303264	25305215
n vs n	cis-NAT	S>N ( ST contains NAT )	STRG.612.1	LG03	+	1211318	1211993	EVM0014584.2	LG03	-	1209847	1215322
n vs n	cis-NAT	S>N ( ST contains NAT )	STRG.612.1	LG03	+	1211318	1211993	EVM0014584.1	LG03	-	1209829	1215322
1 vs 1	cis-NAT	S>N ( ST contains NAT )	STRG.785.1	LG03	+	13534257	13535017	EVM0006464.1	LG03	-	13523335	13535249
n vs n	cis-NAT	S>N ( ST contains NAT )	STRG.22.1	LG01	+	2339942	2340455	EVM0017944.2	LG01	-	2339657	2343190
n vs n	cis-NAT	S>N ( ST contains NAT )	STRG.22.1	LG01	+	2339942	2340455	EVM0017944.1	LG01	-	2339657	2343199
n vs n	cis-NAT	S>N ( ST contains NAT )	STRG.362.1	LG02	+	3559439	3559892	EVM0016754.2	LG02	-	3558895	3567702
n vs n	cis-NAT	S>N ( ST contains NAT )	STRG.362.1	LG02	+	3559439	3559892	EVM0016754.1	LG02	-	3558715	3567742
n vs n	cis-NAT	S>N ( ST contains NAT )	STRG.760.1	LG03	+	10754986	10755516	EVM0008914.1	LG03	-	10749439	10755849
n vs n	cis-NAT	S>N ( ST contains NAT )	STRG.760.1	LG03	+	10754986	10755516	EVM0008914.2	LG03	-	10749441	10755707
1 vs 1	cis-NAT	S>N ( ST contains NAT )	STRG.801.1	LG03	+	18004203	18004578	EVM0002324.1	LG03	-	18002945	18007592
n vs 1	cis-NAT	S>N ( ST contains NAT )	STRG.377.1	LG02	+	4354221	4355068	EVM0008850.1	LG02	-	4353269	4356972
n vs 1	cis-NAT	S>N ( ST contains NAT )	STRG.311.1	LG01	+	30889875	30890224	EVM0015982.1	LG01	-	30887933	30902000
1 vs n	cis-NAT	S>N ( ST contains NAT )	STRG.743.1	LG03	+	9581083	9581754	EVM0006451.1	LG03	-	9579999	9583391
n vs 1	cis-NAT	S>N ( ST contains NAT )	STRG.674.1	LG03	+	3862962	3864797	EVM0014403.1	LG03	-	3861739	3868657
1 vs n	cis-NAT	S>N ( ST contains NAT )	STRG.743.1	LG03	+	9581083	9581754	EVM0006451.2	LG03	-	9580695	9583292
n vs 1	cis-NAT	S>N ( ST contains NAT )	STRG.569.1	LG02	+	35191828	35192211	EVM0000241.1	LG02	-	35191659	35193613
n vs 1	cis-NAT	S>N ( ST contains NAT )	STRG.694.1	LG03	+	5408059	5409517	EVM0012263.1	LG03	-	5407140	5410844
n vs n	cis-NAT	S>N ( ST contains NAT )	STRG.224.1	LG01	+	22992609	22993426	EVM0013954.2	LG01	-	22992538	22996449
n vs n	cis-NAT	S>N ( ST contains NAT )	STRG.224.1	LG01	+	22992609	22993426	EVM0013954.1	LG01	-	22992527	22996444
1 vs n	cis-NAT	S>N ( ST contains NAT )	STRG.798.1	LG03	+	16151982	16154247	EVM0009460.2	LG03	-	16145278	16157571
1 vs n	cis-NAT	S>N ( ST contains NAT )	STRG.798.1	LG03	+	16151982	16154247	EVM0009460.1	LG03	-	16145284	16156949
1 vs 1	cis-NAT	S>N ( ST contains NAT )	STRG.729.1	LG03	+	7650206	7650440	EVM0015239.1	LG03	-	7647183	7651855
1 vs 1	cis-NAT	S>N ( ST contains NAT )	STRG.64.1	LG01	+	9511788	9513063	EVM0002818.1	LG01	-	9511467	9513091
n vs n	cis-NAT	S>N ( ST contains NAT )	STRG.23.1	LG01	+	2341759	2343172	EVM0017944.2	LG01	-	2339657	2343190
n vs n	cis-NAT	S>N ( ST contains NAT )	STRG.23.1	LG01	+	2341759	2343172	EVM0017944.1	LG01	-	2339657	2343199
n vs 1	cis-NAT	S>N ( ST contains NAT )	STRG.181.1	LG01	+	28969597	28971842	EVM0000044.1	LG01	-	28969085	28975416
n vs n	cis-NAT	S>N ( ST contains NAT )	STRG.759.1	LG03	+	10753899	10754830	EVM0008914.1	LG03	-	10749439	10755849
n vs n	cis-NAT	S>N ( ST contains NAT )	STRG.759.1	LG03	+	10753899	10754830	EVM0008914.2	LG03	-	10749441	10755707
n vs 1	cis-NAT	S>N ( ST contains NAT )	STRG.7.1	LG01	+	476891	477951	EVM0004624.1	LG01	-	473801	479917
n vs 1	cis-NAT	S>N ( ST contains NAT )	STRG.386.1	LG02	+	5593885	5594324	EVM0009959.1	LG02	-	5593444	5598198
n vs 1	cis-NAT	S>N ( ST contains NAT )	STRG.177.1	LG01	+	28242630	28242964	EVM0013819.1	LG01	-	28236814	28244108
n vs 1	cis-NAT	S>N ( ST contains NAT )	STRG.441.1	LG02	+	12593207	12593542	EVM0015657.1	LG02	-	12590207	12597223
n vs 1	cis-NAT	S>N ( ST contains NAT )	STRG.372.1	LG02	+	4127875	4128273	EVM0013632.1	LG02	-	4122012	4128350
1 vs n	cis-NAT	S>N ( ST contains NAT )	STRG.280.1	LG01	+	27522402	27526246	EVM0011708.1	LG01	-	27519201	27526851
1 vs n	cis-NAT	S>N ( ST contains NAT )	STRG.280.1	LG01	+	27522402	27526246	EVM0011708.2	LG01	-	27519201	27526353
n vs 1	cis-NAT	S>N ( ST contains NAT )	STRG.185.1	LG01	+	29977690	29980551	EVM0016102.1	LG01	-	29977513	29980905
1 vs 1	cis-NAT	S>N ( ST contains NAT )	STRG.512.1	LG02	+	29128909	29130413	EVM0014039.1	LG02	-	29128829	29130437
1 vs 1	cis-NAT	S>N ( ST contains NAT )	STRG.723.1	LG03	+	7102721	7103519	EVM0000835.1	LG03	-	7098738	7104876
1 vs 1	cis-NAT	S>N ( ST contains NAT )	STRG.646.1	LG03	+	2718024	2718367	EVM0008040.1	LG03	-	2717601	2720583
n vs 1	cis-NAT	S>N ( ST contains NAT )	STRG.440.1	LG02	+	12592264	12592618	EVM0015657.1	LG02	-	12590207	12597223
1 vs n	cis-NAT	S>N ( ST contains NAT )	STRG.1.1	LG01	+	146358	148351	EVM0003312.1	LG01	-	146311	149475
1 vs n	cis-NAT	S>N ( ST contains NAT )	STRG.1.1	LG01	+	146358	148351	EVM0003312.2	LG01	-	146314	149423
1 vs 1	cis-NAT	S>N ( ST contains NAT )	STRG.504.1	LG02	+	27528197	27528730	EVM0007268.1	LG02	-	27525884	27529293
n vs n	cis-NAT	S>N ( ST contains NAT )	STRG.227.1	LG01	+	22994759	22995189	EVM0013954.2	LG01	-	22992538	22996449
n vs n	cis-NAT	S>N ( ST contains NAT )	STRG.227.1	LG01	+	22994759	22995189	EVM0013954.1	LG01	-	22992527	22996444
1 vs 1	cis-NAT	S>N ( ST contains NAT )	STRG.879.1	LG04	+	2989935	2990424	EVM0005334.1	LG04	-	2987788	2996254
n vs n	cis-NAT	S>N ( ST contains NAT )	STRG.361.1	LG02	+	3559084	3559385	EVM0016754.2	LG02	-	3558895	3567702
n vs n	cis-NAT	S>N ( ST contains NAT )	STRG.361.1	LG02	+	3559084	3559385	EVM0016754.1	LG02	-	3558715	3567742
n vs 1	cis-NAT	S>N ( ST contains NAT )	STRG.187.1	LG01	+	30687085	30689166	EVM0005702.1	LG01	-	30685852	30691723
n vs 1	cis-NAT	S>N ( ST contains NAT )	STRG.857.1	LG04	+	1401787	1402314	EVM0012087.1	LG04	-	1401690	1406178
1 vs n	cis-NAT	S>N ( ST contains NAT )	STRG.470.1	LG02	+	23049288	23051222	EVM0006654.1	LG02	-	23047965	23053449
1 vs n	cis-NAT	S>N ( ST contains NAT )	STRG.470.1	LG02	+	23049288	23051222	EVM0006654.2	LG02	-	23047965	23053449
n vs 1	cis-NAT	S>N ( ST contains NAT )	STRG.155.1	LG01	+	25303594	25304118	EVM0017810.1	LG01	-	25303264	25305215
n vs 1	cis-NAT	S>N ( ST contains NAT )	STRG.863.1	LG04	+	1780300	1781149	EVM0014978.1	LG04	-	1780218	1787922
1 vs 1	cis-NAT	S>N ( ST contains NAT )	STRG.222.1	LG01	+	22447291	22447579	EVM0012926.1	LG01	-	22446660	22450428
1 vs 1	cis-NAT	S>N ( ST contains NAT )	STRG.310.1	LG01	+	30921716	30922490	EVM0008082.1	LG01	-	30915395	30922648
1 vs 1	cis-NAT	S>N ( ST contains NAT )	STRG.852.1	LG04	+	1206302	1207539	EVM0001479.1	LG04	-	1206018	1210752
1 vs 1	cis-NAT	S>N ( ST contains NAT )	STRG.704.1	LG03	+	5865279	5866328	EVM0000689.1	LG03	-	5864411	5867287
n vs 1	cis-NAT	S>N ( ST contains NAT )	STRG.168.1	LG01	+	26866646	26866961	EVM0016538.1	LG01	-	26866160	26870773
1 vs 1	cis-NAT	S>N ( ST contains NAT )	STRG.223.1	LG01	+	22965186	22967059	EVM0008569.1	LG01	-	22965165	22967806
1 vs 1	cis-NAT	S>N ( ST contains NAT )	STRG.604.1	LG03	+	444319	444696	EVM0007132.1	LG03	-	444010	447576
1 vs n	cis-NAT	S>N ( ST contains NAT )	STRG.737.1	LG03	+	8259554	8259870	EVM0008068.1	LG03	-	8256494	8263864
1 vs n	cis-NAT	S>N ( ST contains NAT )	STRG.737.1	LG03	+	8259554	8259870	EVM0008068.2	LG03	-	8256545	8263842
1 vs 1	cis-NAT	S>N ( ST contains NAT )	STRG.242.1	LG01	+	25086651	25086942	EVM0014773.1	LG01	-	25086402	25089113
1 vs 1	cis-NAT	S>N ( ST contains NAT )	STRG.535.1	LG02	+	30999793	31000257	EVM0008762.1	LG02	-	30997904	31001707
n vs 1	cis-NAT	S>N ( ST contains NAT )	STRG.468.1	LG02	+	22135572	22136199	EVM0005998.1	LG02	-	22133371	22138179
n vs n	cis-NAT	S>N ( ST contains NAT )	STRG.652.1	LG03	+	2975408	2975749	EVM0009644.1	LG03	-	2975164	2982275
n vs n	cis-NAT	S>N ( ST contains NAT )	STRG.652.1	LG03	+	2975408	2975749	EVM0009644.2	LG03	-	2975164	2981951
n vs 1	cis-NAT	S>N ( ST contains NAT )	STRG.282.1	LG01	+	28238384	28238836	EVM0013819.1	LG01	-	28236814	28244108
n vs 1	cis-NAT	S>N ( ST contains NAT )	STRG.623.1	LG03	+	1544220	1544618	EVM0006525.1	LG03	-	1541043	1545585
n vs 1	cis-NAT	S>N ( ST contains NAT )	STRG.732.1	LG03	+	8023853	8024737	EVM0001066.1	LG03	-	8021351	8027075
n vs 1	cis-NAT	S>N ( ST contains NAT )	STRG.467.1	LG02	+	22133660	22134194	EVM0005998.1	LG02	-	22133371	22138179
n vs 1	cis-NAT	S>N ( ST contains NAT )	STRG.884.1	LG04	+	3208575	3209286	EVM0015645.1	LG04	-	3208262	3213224
n vs n	cis-NAT	S>N ( ST contains NAT )	STRG.197.1	LG01	+	16452708	16453555	EVM0010246.2	LG01	-	16449195	16456542
n vs n	cis-NAT	S>N ( ST contains NAT )	STRG.197.1	LG01	+	16452708	16453555	EVM0010246.1	LG01	-	16449195	16456939
n vs 1	cis-NAT	S>N ( ST contains NAT )	STRG.273.1	LG01	+	27017445	27018038	EVM0017104.1	LG01	-	27015078	27022930
1 vs 1	cis-NAT	S>N ( ST contains NAT )	STRG.875.1	LG04	+	2954409	2954859	EVM0005692.1	LG04	-	2953825	2955153
1 vs 1	cis-NAT	S>N ( ST contains NAT )	STRG.867.1	LG04	+	1973188	1976277	EVM0013321.1	LG04	-	1972401	1977273
1 vs 1	cis-NAT	S>N ( ST contains NAT )	STRG.871.1	LG04	+	2338664	2340078	EVM0001152.1	LG04	-	2338350	2342495
1 vs 1	cis-NAT	N>S ( NAT contains ST )	STRG.1029.1	LG04	+	24217393	24218942	EVM0000921.1	LG04	-	24217474	24218908
1 vs 1	cis-NAT	N>S ( NAT contains ST )	STRG.1435.1	LG06	+	17040156	17041234	EVM0008326.1	LG06	-	17040348	17041173
1 vs 1	cis-NAT	N>S ( NAT contains ST )	STRG.605.1	LG03	+	527310	528274	EVM0010353.1	LG03	-	527345	528191
1 vs 1	cis-NAT	N>S ( NAT contains ST )	STRG.392.1	LG02	+	5752000	5752454	EVM0000404.1	LG02	-	5752022	5752414
1 vs 1	cis-NAT	N>S ( NAT contains ST )	STRG.640.1	LG03	+	2277654	2277995	EVM0014225.1	LG03	-	2277713	2277992
n vs 1	cis-NAT	Divergent (NAT5' to 5'ST)	STRG.1246.1	LG05	+	23657094	23658193	EVM0006955.1	LG05	-	23654518	23657932
n vs 1	cis-NAT	Divergent (NAT5' to 5'ST)	STRG.1134.1	LG05	+	14276098	14277374	EVM0002753.1	LG05	-	14271846	14277321
1 vs 1	cis-NAT	Divergent (NAT5' to 5'ST)	STRG.1070.1	LG05	+	164969	166114	EVM0009004.1	LG05	-	162928	166060
1 vs 1	cis-NAT	Divergent (NAT5' to 5'ST)	STRG.1427.1	LG06	+	16594750	16595957	EVM0001330.1	LG06	-	16588768	16595868
1 vs 1	cis-NAT	Divergent (NAT5' to 5'ST)	STRG.1309.1	LG06	+	2074505	2074834	EVM0014292.1	LG06	-	2071722	2074750
n vs 1	cis-NAT	Divergent (NAT5' to 5'ST)	STRG.1056.1	LG04	+	27426514	27426903	EVM0015394.1	LG04	-	27417719	27426698
1 vs 1	cis-NAT	Divergent (NAT5' to 5'ST)	STRG.1547.1	LG07	+	9149871	9151494	EVM0014233.1	LG07	-	9149415	9151492
n vs 1	cis-NAT	Divergent (NAT5' to 5'ST)	STRG.1148.1	LG05	+	15438924	15439394	EVM0010508.1	LG05	-	15437997	15439371
1 vs 1	cis-NAT	Divergent (NAT5' to 5'ST)	STRG.1105.1	LG05	+	5052329	5053511	EVM0000762.1	LG05	-	5050533	5053404
1 vs n	cis-NAT	Divergent (NAT5' to 5'ST)	STRG.816.1	LG03	+	24895482	24895932	EVM0014483.1	LG03	-	24884241	24895929
n vs 1	cis-NAT	Divergent (NAT5' to 5'ST)	STRG.490.1	LG02	+	26142878	26143336	EVM0009596.1	LG02	-	26140237	26143323
1 vs 1	cis-NAT	Divergent (NAT5' to 5'ST)	STRG.208.1	LG01	+	19840971	19841304	EVM0013674.1	LG01	-	19837959	19841290
n vs 1	cis-NAT	Divergent (NAT5' to 5'ST)	STRG.571.1	LG02	+	35193422	35193630	EVM0000241.1	LG02	-	35191659	35193613
1 vs n	cis-NAT	Divergent (NAT5' to 5'ST)	STRG.77.1	LG01	+	11435023	11436720	EVM0012696.1	LG01	-	11432601	11436720
1 vs n	cis-NAT	Divergent (NAT5' to 5'ST)	STRG.77.1	LG01	+	11435023	11436720	EVM0012696.2	LG01	-	11433247	11436720
1 vs 1	cis-NAT	Divergent (NAT5' to 5'ST)	STRG.746.1	LG03	+	9745899	9746335	EVM0014862.1	LG03	-	9742354	9746262
1 vs 1	cis-NAT	Divergent (NAT5' to 5'ST)	STRG.433.1	LG02	+	10941560	10941881	EVM0009351.1	LG02	-	10938557	10941812
1 vs 1	cis-NAT	Divergent (NAT5' to 5'ST)	STRG.784.1	LG03	+	12825054	12825531	EVM0009374.1	LG03	-	12824360	12825408
n vs 1	cis-NAT	Divergent (NAT5' to 5'ST)	STRG.679.1	LG03	+	3875793	3876476	EVM0014838.1	LG03	-	3869845	3876347
n vs 1	cis-NAT	Divergent (NAT5' to 5'ST)	STRG.677.1	LG03	+	3886311	3886769	EVM0012774.1	LG03	-	3884382	3886757
1 vs 1	cis-NAT	Divergent (NAT5' to 5'ST)	STRG.210.1	LG01	+	20808976	20809707	EVM0006996.1	LG01	-	20808974	20809657
1 vs 1	cis-NAT	Divergent (NAT5' to 5'ST)	STRG.741.1	LG03	+	9304525	9306412	EVM0000928.1	LG03	-	9304329	9306412
n vs 1	cis-NAT	Divergent (NAT5' to 5'ST)	STRG.403.1	LG02	+	6467312	6467905	EVM0010520.1	LG02	-	6465893	6467900
1 vs n	cis-NAT	Convergent (NAT3' to 3'ST)	STRG.1161.1	LG05	+	16967718	16970916	EVM0002756.2	LG05	-	16967737	16976354
1 vs 1	cis-NAT	Convergent (NAT3' to 3'ST)	STRG.1041.1	LG04	+	25422506	25423242	EVM0009229.1	LG04	-	25422507	25424463
1 vs 1	cis-NAT	Convergent (NAT3' to 3'ST)	STRG.1243.1	LG05	+	23642541	23642874	EVM0018232.1	LG05	-	23642613	23646184
1 vs n	cis-NAT	Convergent (NAT3' to 3'ST)	STRG.1161.1	LG05	+	16967718	16970916	EVM0002756.1	LG05	-	16967749	16976283
n vs 1	cis-NAT	Convergent (NAT3' to 3'ST)	STRG.514.1	LG02	+	29138365	29139045	EVM0011877.1	LG02	-	29138588	29144763
1 vs 1	cis-NAT	Convergent (NAT3' to 3'ST)	STRG.772.1	LG03	+	11372999	11373337	EVM0004361.1	LG03	-	11373038	11376797
1 vs 1	cis-NAT	Convergent (NAT3' to 3'ST)	STRG.647.1	LG03	+	2908055	2909292	EVM0009929.1	LG03	-	2908076	2910440
n vs 1	cis-NAT	Convergent (NAT3' to 3'ST)	STRG.676.1	LG03	+	3884317	3884820	EVM0012774.1	LG03	-	3884382	3886757
1 vs 1	cis-NAT	Convergent (NAT3' to 3'ST)	STRG.219.1	LG01	+	22183858	22184297	EVM0005057.1	LG01	-	22183982	22187001
1 vs n	trans-NAT		STRG.1614.1	LG07	+	20775522	20776778	EVM0016160.1	Contig00126	-	52797	53486
1 vs n	trans-NAT		STRG.1614.1	LG07	+	20775522	20776778	EVM0002541.1	Contig00126	-	133593	134654
1 vs n	trans-NAT		STRG.1614.1	LG07	+	20775522	20776778	EVM0005479.1	Contig00126	-	53902	54963
1 vs n	trans-NAT		STRG.1614.1	LG07	+	20775522	20776778	EVM0010923.1	Contig00151	+	7305	8366
1 vs 1	trans-NAT		STRG.1425.1	LG06	+	16473180	16473490	EVM0005882.1	Contig00126	+	76788	77766
1 vs 1	trans-NAT		STRG.821.1	LG03	+	27906639	27906926	EVM0014298.1	LG03	+	26817164	26817782
1 vs n	trans-NAT		STRG.745.1	LG03	-	9731413	9731626	EVM0012446.1	LG07	+	10118443	10119951
1 vs n	trans-NAT		STRG.745.1	LG03	-	9731413	9731626	EVM0018132.1	LG07	-	17073928	17075039
1 vs n	trans-NAT		STRG.745.1	LG03	-	9731413	9731626	EVM0016940.1	LG07	+	4351985	4352620
1 vs n	trans-NAT		STRG.745.1	LG03	-	9731413	9731626	EVM0016548.1	LG07	-	14433159	14433599

## Sheet: Table S6
Table S6. LncRNAs targeted by miRNAs
No.	Family	MiRNA_ID	LncRNA_ID	Expectation
1	aco-miR156	aco-miR156a	STRG.1136.1	2.5
		aco-miR156b	STRG.1453.1	3
		aco-miR156b	STRG.335.1	3
2	aco-miR2916	aco-miR2916	STRG.831.1	1.5
		aco-miR2916	STRG.99.1	3
3	aco-miRN103	aco-miRN103a	STRG.1554.1	2.5
		aco-miRN103b	STRG.1554.1	2.5
4	aco-miRN104	aco-miRN104.1	STRG.799.1	0
		aco-miRN104.1	STRG.211.1	3
		aco-miRN104.2	STRG.799.1	0
5	aco-miRN13	aco-miRN13	STRG.1082.1	2.5
6	aco-miRN22	aco-miRN22	STRG.1234.1	2
		aco-miRN22	STRG.1427.1	3
		aco-miRN22	STRG.976.1	3
7	aco-miRN25	aco-miRN25	STRG.980.1	1.5
		aco-miRN25	STRG.970.1	3
8	aco-miRN28	aco-miRN28	STRG.531.1	3
9	aco-miRN29	aco-miRN29	STRG.943.1	3
10	aco-miRN30	aco-miRN30	STRG.147.1	1
		aco-miRN30	STRG.529.1	2
		aco-miRN30	STRG.502.1	2
		aco-miRN30	STRG.1448.1	2
		aco-miRN30	STRG.1495.1	2.5
		aco-miRN30	STRG.739.1	2.5
		aco-miRN30	STRG.352.1	2.5
		aco-miRN30	STRG.1448.1	3
		aco-miRN30	STRG.1468.1	3
		aco-miRN30	STRG.211.1	3
		aco-miRN30	STRG.459.1	3
		aco-miRN30	STRG.786.1	3
		aco-miRN30	STRG.1018.1	3
		aco-miRN30	STRG.1423.1	3
		aco-miRN30	STRG.1564.1	3
		aco-miRN30	STRG.367.1	3
		aco-miRN30	STRG.1604.1	3
11	aco-miRN3	aco-miRN3a.1	STRG.774.1	3
		aco-miRN3b.1	STRG.774.1	3
		aco-miRN3a.2	STRG.774.1	3
		aco-miRN3b.2	STRG.774.1	3
12	aco-miRN33	aco-miRN33	STRG.239.1	0
		aco-miRN33	STRG.152.1	0
		aco-miRN33	STRG.116.1	0
		aco-miRN33	STRG.153.1	0.5
13	aco-miRN34	aco-miRN34	STRG.900.1	3
14	aco-miRN35	aco-miRN35	STRG.472.1	3
15	aco-miRN40	aco-miRN40	STRG.1442.1	3
16	aco-miRN41	aco-miRN41	STRG.799.1	3
17	aco-miRN42	aco-miRN42	STRG.260.1	1
18	aco-miRN44	aco-miRN44	STRG.132.1	2.5
		aco-miRN44	STRG.185.1	2.5
		aco-miRN44	STRG.301.1	2.5
		aco-miRN44	STRG.720.1	3
		aco-miRN44	STRG.33.1	3
		aco-miRN44	STRG.796.1	3
		aco-miRN44	STRG.877.1	3
19	aco-miRN45	aco-miRN45	STRG.108.1	2
		aco-miRN45	STRG.224.1	3
		aco-miRN45	STRG.929.1	3
20	aco-miRN49	aco-miRN49	STRG.1530.1	3
21	aco-miRN51	aco-miRN51	STRG.121.1	2.5
		aco-miRN51	STRG.157.1	2.5
22	aco-miRN58	aco-miRN58	STRG.1442.1	2.5
23	aco-miRN62	aco-miRN62	STRG.217.1	2.5
24	aco-miRN63	aco-miRN63	STRG.43.1	3
25	aco-miRN69	aco-miRN69	STRG.1604.1	2.5
		aco-miRN69	STRG.1495.1	2.5
		aco-miRN69	STRG.411.1	3
		aco-miRN69	STRG.931.1	3
26	aco-miRN70	aco-miRN70	STRG.774.1	3
27	aco-miRN77	aco-miRN77	STRG.96.1	3
28	aco-miRN80	aco-miRN80	STRG.1610.1	2.5
29	aco-miRN86	aco-miRN86a	STRG.144.1	3
		aco-miRN86a	STRG.295.1	3
30	aco-miRN90	aco-miRN90a	STRG.1557.1	3
		aco-miRN90a	STRG.502.1	3
		aco-miRN90a	STRG.319.1	3
		aco-miRN90b	STRG.1557.1	3
		aco-miRN90b	STRG.502.1	3
		aco-miRN90b	STRG.319.1	3
		aco-miRN90c	STRG.1557.1	3
		aco-miRN90c	STRG.502.1	3
		aco-miRN90c	STRG.319.1	3
		aco-miRN90d	STRG.1557.1	3
		aco-miRN90d	STRG.502.1	3
		aco-miRN90d	STRG.319.1	3
		aco-miRN90e	STRG.1557.1	3
		aco-miRN90e	STRG.502.1	3
		aco-miRN90e	STRG.319.1	3
31	aco-miRN91	aco-miRN91	STRG.153.1	0
		aco-miRN91	STRG.239.1	2
		aco-miRN91	STRG.152.1	2
		aco-miRN91	STRG.116.1	2
		aco-miRN91	STRG.1442.1	3

## Sheet: Table S7
Table S7. LncNATs targeted by miRNAs
No.	Family	miRNA_ID	LncNAT_ID	Expectation	ST_ID	Annotation
1	aco-miRN30	aco-miRN30	STRG.1564.1	3	EVM0016130.1	Phosphoglycerate kinase
		aco-miRN30	STRG.1564.1	3	EVM0016130.3	Phosphoglycerate kinase
		aco-miRN30	STRG.1564.1	3	EVM0016130.4	Phosphoglycerate kinase
		aco-miRN30	STRG.1564.1	3	EVM0016130.5	Phosphoglycerate kinase
		aco-miRN30	STRG.1564.1	3	EVM0016130.2	Phosphoglycerate kinase
2	aco-miRN44	aco-miRN44	STRG.185.1	2.5	EVM0016102.1	ATP synthase subunit C
3	aco-miRN22	aco-miRN22	STRG.1427.1	3	EVM0001330.1	Core histone H2A/H2B/H3/H4
		aco-miRN22	STRG.1234.1	2	EVM0014810.1	PAP2 superfamily
		aco-miRN22	STRG.1234.1	2	EVM0014810.2	PAP2 superfamily
4	aco-miR156a	aco-miR156a	STRG.1136.1	2.5	EVM0005651.1	HEAT repeat
5	aco-miRN86	aco-miRN86a	STRG.144.1	3	EVM0006360.1	Plectin/S10 domain
6	aco-miRN45	aco-miRN45	STRG.224.1	3	EVM0013954.2	HCO3-transporter family
		aco-miRN45	STRG.224.1	3	EVM0013954.1	HCO3-transporter family
7	aco-miRN77	aco-miRN77	STRG.96.1	3	EVM0008715.1	Ankyrin repeats
8	aco-miRN42	aco-miRN42	STRG.260.1	1	EVM0001670.1	Saccharopine dehydrogenase C-terminal domain
9	aco-miRN44	aco-miRN44	STRG.301.1	2.5	EVM0016102.1	ATP synthase subunit C
10	aco-miRN90	aco-miRN90a-e	STRG.319.1	3	EVM0000798.1	Phosphatidylinositol-specific phospholipase C, X domain
		aco-miRN90d	STRG.295.1	3	EVM0006360.1	Plectin/S10 domain

## Sheet: Table S8
Table S8. Enzyme genes regulated by miRNAs
No.	Family	MiRNA_ID	Gene_ID	Expectation	Gene_Annotation	Enzyme genes_ID
1	aco-miR156	aco-miR156a	EVM0012751.1	3	DnaJ domain	EVM0003935
		aco-miR156a	EVM0003274.1	3	DnaJ domain	EVM0009250
		aco-miR156a	EVM0004767.1	1	SBP domain	EVM0014610
		aco-miR156a	EVM0005434.1	1	SBP domain	EVM0002703
		aco-miR156a	EVM0005526.1	1	SBP domain	EVM0002703
		aco-miR156a	EVM0007981.1	1	SBP domain	EVM0001635
		aco-miR156a	EVM0013336.1	1	SBP domain	EVM0008782
		aco-miR156b	EVM0003274.1	3	DnaJ domain	EVM0009250
		aco-miR156b	EVM0004767.1	0	SBP domain	EVM0014610
		aco-miR156b	EVM0005434.1	0	SBP domain	EVM0002703
		aco-miR156b	EVM0005526.1	1	SBP domain	EVM0002703
		aco-miR156b	EVM0006810.1	3	Type I phosphodiesterase / nucleotide pyrophosphatase	EVM0000927
		aco-miR156b	EVM0006927.1	3	Type I phosphodiesterase / nucleotide pyrophosphatase	EVM0000927
		aco-miR156b	EVM0007981.1	1	SBP domain	EVM0001635
		aco-miR156b	EVM0013336.1	1	SBP domain	EVM0008782
2	aco-miR159	aco-miR159a.1	EVM0008917.1	2.5	CCR4-Not complex component, Not1	EVM0013337
		aco-miR159a.1	EVM0008539.1	3	-	EVM0011328
		aco-miR159a.1	EVM0011599.1	2.5	Myb-like DNA-binding domain	EVM0018114
		aco-miR159a.1	EVM0014785.1	2.5	Myb-like DNA-binding domain	EVM0012543
		aco-miR159a.2	EVM0008539.1	3	-	EVM0011328
		aco-miR159a.2	EVM0008917.1	2.5	CCR4-Not complex component, Not1	EVM0013337
		aco-miR159a.2	EVM0011599.1	2.5	Myb-like DNA-binding domain	EVM0018114
		aco-miR159a.2	EVM0014785.1	2.5	Myb-like DNA-binding domain	EVM0012543
		aco-miR159b	EVM0003872.1	3	EXS family	EVM0012543
		aco-miR159b	EVM0004022.1	2.5	-	EVM0009250
		aco-miR159b	EVM0011599.1	2.5	Myb-like DNA-binding domain	EVM0018114
		aco-miR159b	EVM0014785.1	2.5	Myb-like DNA-binding domain	EVM0012543
3	aco-miR160	aco-miR160a	EVM0012123.1	0	Auxin response factor	EVM0011203
		aco-miR160a	EVM0004570.1	0.5	Auxin response factor	EVM0018114
		aco-miR160b	EVM0004570.1	0.5	Auxin response factor	EVM0018114
		aco-miR160b	EVM0012123.1	0	Auxin response factor	EVM0011203
		aco-miR160c	EVM0004570.1	0.5	Auxin response factor	EVM0018114
		aco-miR160c	EVM0012123.1	0	Auxin response factor	EVM0011203
4	aco-miR164	aco-miR164a	EVM0013113.1	0	No apical meristem (NAM) protein	EVM0011298
		aco-miR164a	EVM0013310.1	2.5	-	EVM0014836
		aco-miR164a	EVM0016990.1	1	No apical meristem (NAM) protein	EVM0011203
		aco-miR164b	EVM0013113.1	0	No apical meristem (NAM) protein	EVM0011298
		aco-miR164b	EVM0013310.1	2.5	-	EVM0014836
		aco-miR164b	EVM0016990.1	1	No apical meristem (NAM) protein	EVM0011203
4	aco-miR166	aco-miR166a.1	EVM0016134.1	3	PPR repeat family	EVM0000250
		aco-miR166a.1	EVM0003568.1	1	START domain	EVM0011328
		aco-miR166a.2	EVM0003568.1	1	START domain	EVM0011328
		aco-miR166a.2	EVM0016134.1	3	PPR repeat family	EVM0000250
		aco-miR166b	EVM0003568.1	1	START domain	EVM0011328
		aco-miR166b	EVM0016134.1	3	PPR repeat family	EVM0000250
		aco-miR166c.1	EVM0003568.1	1	START domain	EVM0011328
		aco-miR166c.1	EVM0016134.1	3	PPR repeat family	EVM0000250
		aco-miR166c.2	EVM0003568.1	1	START domain	EVM0011328
		aco-miR166c.2	EVM0016134.1	3	PPR repeat family	EVM0000250
5	aco-miR171	aco-miR171a	EVM0005010.1	1.5	GRAS domain family	EVM0000927
		aco-miR171a	EVM0009634.1	1.5	Leucine rich repeat	EVM0005050
		aco-miR171a	EVM0009634.1	1.5	Leucine rich repeat	EVM0005050
		aco-miR171a	EVM0014903.1	1.5	Leucine rich repeat	EVM0009250
		aco-miR171b	EVM0005010.1	1	GRAS domain family	EVM0000927
		aco-miR171b	EVM0009634.1	3	Leucine rich repeat	EVM0005050
		aco-miR171b	EVM0009634.1	3	Leucine rich repeat	EVM0005050
		aco-miR171b	EVM0014903.1	3	Leucine rich repeat	EVM0009250
		aco-miR171c	EVM0005010.1	1.5	GRAS domain family	EVM0000927
		aco-miR171c	EVM0009634.1	1.5	Leucine rich repeat	EVM0005050
		aco-miR171c	EVM0009634.1	1.5	Leucine rich repeat	EVM0005050
		aco-miR171c	EVM0014903.1	1.5	Leucine rich repeat	EVM0009250
		aco-miR171d	EVM0005010.1	1	GRAS domain family	EVM0000927
		aco-miR171e	EVM0005010.1	0.5	GRAS domain family	EVM0000927
		aco-miR171e	EVM0015578.1	3	Exostosin family	EVM0012543
6	aco-miR2950	aco-miR2950	EVM0007243.1	2.5	F-box-like	EVM0002703
		aco-miR2950	EVM0007243.1	2.5	F-box-like	EVM0002703
		aco-miR2950	EVM0013122.1	2	F-box domain	EVM0002703
7	aco-miR319	aco-miR319a.1	EVM0005330.1	2.5	-	EVM0003935
		aco-miR319a.1	EVM0008539.1	2.5	-	EVM0011328
		aco-miR319a.1	EVM0011599.1	1.5	Myb-like DNA-binding domain	EVM0018114
		aco-miR319a.2	EVM0005330.1	2.5	-	EVM0003935
		aco-miR319a.2	EVM0008539.1	2.5	-	EVM0011328
		aco-miR319a.2	EVM0011599.1	1.5	Myb-like DNA-binding domain	EVM0018114
		aco-miR319b	EVM0005330.1	2.5	-	EVM0003935
		aco-miR319b	EVM0008539.1	2.5	-	EVM0011328
		aco-miR319b	EVM0011599.1	1.5	Myb-like DNA-binding domain	EVM0018114
		aco-miR319c	EVM0005330.1	2.5	-	EVM0003935
		aco-miR319c	EVM0008539.1	2.5	-	EVM0011328
		aco-miR319c	EVM0011599.1	1.5	Myb-like DNA-binding domain	EVM0018114
		aco-miR319c	EVM0014785.1	3	Myb-like DNA-binding domain	EVM0012543
		aco-miR319d	EVM0002193.1	3	Double-stranded RNA binding motif	EVM0003935
		aco-miR319d	EVM0005330.1	2.5	-	EVM0003935
		aco-miR319d	EVM0008539.1	2.5	-	EVM0011328
		aco-miR319d	EVM0011599.1	1.5	Myb-like DNA-binding domain	EVM0018114
		aco-miR319d	EVM0014785.1	3	Myb-like DNA-binding domain	EVM0012543
8	aco-miR394	aco-miR394	EVM0002324.1	2.5	Hsp70 protein	EVM0013337
		aco-miR394	EVM0003551.1	1	F-box domain	EVM0011328
9	aco-miR395	aco-miR395a	EVM0008016.1	2.5	Tubulin/FtsZ family, GTPase domain	EVM0005050
		aco-miR395a	EVM0000394.1	3	ATP-sulfurylase	EVM0011203
		aco-miR395b.1	EVM0000394.1	3	ATP-sulfurylase	EVM0011203
		aco-miR395b.1	EVM0008016.1	2.5	Tubulin/FtsZ family, GTPase domain	EVM0005050
		aco-miR395b.2	EVM0000394.1	3	ATP-sulfurylase	EVM0011203
		aco-miR395b.2	EVM0008016.1	2.5	Tubulin/FtsZ family, GTPase domain	EVM0005050
10	aco-miR396	aco-miR396a.1	EVM0009024.1	2	SRF-type transcription factor	EVM0014166
		aco-miR396a.1	EVM0002620.1	3	WRC	EVM0012281
		aco-miR396a.1	EVM0003367.1	1.5	PPR repeat	EVM0011298
		aco-miR396a.1	EVM0003671.1	3	Virilizer, N-terminal	EVM0011203
		aco-miR396a.1	EVM0005270.1	3	WRC	EVM0011328
		aco-miR396a.1	EVM0005937.1	2	ATPase family associated with various cellular activities (AAA)	EVM0017300
		aco-miR396a.1	EVM0006245.1	3	FHA domain	EVM0014836
		aco-miR396a.1	EVM0006645.1	3	WRC	EVM0005050
		aco-miR396a.1	EVM0008114.1	3	WRC	EVM0001635
		aco-miR396a.1	EVM0017357.1	3	Replication factor RFC1 C terminal domain	EVM0011328
		aco-miR396a.2	EVM0002620.1	3	WRC	EVM0012281
		aco-miR396a.2	EVM0003367.1	1.5	PPR repeat	EVM0011298
		aco-miR396a.2	EVM0003671.1	3	Virilizer, N-terminal	EVM0011203
		aco-miR396a.2	EVM0005270.1	3	WRC	EVM0011328
		aco-miR396a.2	EVM0005937.1	2	ATPase family associated with various cellular activities (AAA)	EVM0017300
		aco-miR396a.2	EVM0006245.1	3	FHA domain	EVM0014836
		aco-miR396a.2	EVM0006645.1	3	WRC	EVM0005050
		aco-miR396a.2	EVM0008114.1	3	WRC	EVM0001635
		aco-miR396a.2	EVM0009024.1	2	SRF-type transcription factor	EVM0014166
		aco-miR396a.2	EVM0017357.1	3	Replication factor RFC1 C terminal domain	EVM0011328
		aco-miR396b	EVM0002620.1	3	WRC	EVM0012281
		aco-miR396b	EVM0003367.1	1.5	PPR repeat	EVM0011298
		aco-miR396b	EVM0003671.1	3	Virilizer, N-terminal	EVM0011203
		aco-miR396b	EVM0005270.1	3	WRC	EVM0011328
		aco-miR396b	EVM0005937.1	2	ATPase family associated with various cellular activities (AAA)	EVM0017300
		aco-miR396b	EVM0006245.1	3	FHA domain	EVM0014836
		aco-miR396b	EVM0006645.1	3	WRC	EVM0005050
		aco-miR396b	EVM0008114.1	3	WRC	EVM0001635
		aco-miR396b	EVM0009024.1	2	SRF-type transcription factor	EVM0014166
		aco-miR396b	EVM0017357.1	3	Replication factor RFC1 C terminal domain	EVM0011328
		aco-miR396c.1	EVM0002620.1	3	WRC	EVM0012281
		aco-miR396c.1	EVM0003367.1	1.5	PPR repeat	EVM0011298
		aco-miR396c.1	EVM0003671.1	3	Virilizer, N-terminal	EVM0011203
		aco-miR396c.1	EVM0005270.1	3	WRC	EVM0011328
		aco-miR396c.1	EVM0005937.1	2	ATPase family associated with various cellular activities (AAA)	EVM0017300
		aco-miR396c.1	EVM0006245.1	3	FHA domain	EVM0014836
		aco-miR396c.1	EVM0006645.1	3	WRC	EVM0005050
		aco-miR396c.1	EVM0008114.1	3	WRC	EVM0001635
		aco-miR396c.1	EVM0009024.1	2	SRF-type transcription factor	EVM0014166
		aco-miR396c.1	EVM0017357.1	3	Replication factor RFC1 C terminal domain	EVM0011328
		aco-miR396c.2	EVM0002620.1	3	WRC	EVM0012281
		aco-miR396c.2	EVM0003367.1	1.5	PPR repeat	EVM0011298
		aco-miR396c.2	EVM0003671.1	3	Virilizer, N-terminal	EVM0011203
		aco-miR396c.2	EVM0005270.1	3	WRC	EVM0011328
		aco-miR396c.2	EVM0005937.1	2	ATPase family associated with various cellular activities (AAA)	EVM0017300
		aco-miR396c.2	EVM0006245.1	3	FHA domain	EVM0014836
		aco-miR396c.2	EVM0006645.1	3	WRC	EVM0005050
		aco-miR396c.2	EVM0008114.1	3	WRC	EVM0001635
		aco-miR396c.2	EVM0009024.1	2	SRF-type transcription factor	EVM0014166
		aco-miR396c.2	EVM0017357.1	3	Replication factor RFC1 C terminal domain	EVM0011328
		aco-miR396d.2	EVM0000972.1	3	-	EVM0011203
		aco-miR396d.2	EVM0000972.1	3	-	EVM0011203
		aco-miR396d.2	EVM0007116.1	3	tRNase Z endonuclease	EVM0002703
		aco-miR396e	EVM0002620.1	3	WRC	EVM0012281
		aco-miR396e	EVM0003367.1	1.5	PPR repeat	EVM0011298
		aco-miR396e	EVM0003671.1	3	Virilizer, N-terminal	EVM0011203
		aco-miR396e	EVM0005270.1	3	WRC	EVM0011328
		aco-miR396e	EVM0005937.1	2	ATPase family associated with various cellular activities (AAA)	EVM0017300
		aco-miR396e	EVM0006645.1	3	WRC	EVM0005050
		aco-miR396e	EVM0008114.1	3	WRC	EVM0001635
		aco-miR396e	EVM0009024.1	2	SRF-type transcription factor	EVM0014166
		aco-miR396e	EVM0017357.1	3	Replication factor RFC1 C terminal domain	EVM0011328
11	aco-miR398	aco-miR398	EVM0007502.1	2.5	Major Facilitator Superfamily	EVM0011328
12	aco-miR408	aco-miR408	EVM0001142.1	2	Autophagy-related protein C terminal domain	EVM0008621
		aco-miR408	EVM0001782.1	2	Plastocyanin-like domain	EVM0005050
		aco-miR408	EVM0004200.1	3	2OG-Fe(II) oxygenase superfamily	EVM0012200
		aco-miR408	EVM0015488.1	3	Thaumatin family	EVM0011934
13	aco-miR827	aco-miR827	EVM0016033.1	2.5	ABC transporter	EVM0000927
14	aco-miRN101	aco-miRN101a	EVM0011135.1	2.5	Acetyltransferase (GNAT) family	EVM0002703
15	aco-miRN106	aco-miRN106	EVM0013429.1	2	ZPR1 zinc-finger domain	EVM0005050
16	aco-miRN12	aco-miRN12	EVM0002856.1	1.5	-	EVM0014610
17	aco-miRN13	aco-miRN13	EVM0004708.1	3	B-box zinc finger	EVM0008901
		aco-miRN13	EVM0009556.1	3	PPR repeat	EVM0007794
18	aco-miRN14	aco-miRN14.1	EVM0006572.1	3	XRN 5'-3' exonuclease N-terminus	EVM0008621
19	aco-miRN22	aco-miRN22	EVM0010650.1	2.5	G-patch domain	EVM0000927
		aco-miRN22	EVM0002384.1	2.5	Protein kinase domain	EVM0012200
		aco-miRN22	EVM0006324.1	2.5	-	EVM0011328
		aco-miRN22	EVM0006348.1	3	-	EVM0004514
		aco-miRN22	EVM0013509.1	2.5	-	EVM0002703
		aco-miRN22	EVM0015711.1	3	NRDE-2, necessary for RNA interference	EVM0002703
20	aco-miRN23	aco-miRN23	EVM0003698.1	3	-	EVM0005050
		aco-miRN23	EVM0003784.1	3	PPR repeat family	EVM0007794
		aco-miRN23	EVM0005290.1	3	-	EVM0001635
		aco-miRN23	EVM0013574.1	2.5	WD domain, G-beta repeat	EVM0012281
21	aco-miRN25	aco-miRN25	EVM0003458.1	2.5	Filament-like plant protein, long coiled-coil	EVM0003935
22	aco-miRN27	aco-miRN27	EVM0015895.1	2.5	Protein kinase domain	EVM0017300
		aco-miRN27	EVM0004779.1	2	FAD binding domain	EVM0014610
		aco-miRN27	EVM0008972.1	3	Protein kinase domain	EVM0005050
23	aco-miRN30	aco-miRN30	EVM0000232.1	2.5	Alpha 1,4-glycosyltransferase conserved region	EVM0012281
		aco-miRN30	EVM0000713.1	2	AMP-binding enzyme	EVM0017300
		aco-miRN30	EVM0001391.1	1	DOMON domain	EVM0014166
		aco-miRN30	EVM0001447.1	2	Ferric reductase NAD binding domain	EVM0012543
		aco-miRN30	EVM0001588.1	3	Mitochondrial carrier protein	EVM0014836
		aco-miRN30	EVM0001879.1	2	Protein tyrosine kinase	EVM0011298
		aco-miRN30	EVM0001891.1	2	Myb-like DNA-binding domain	EVM0007794
		aco-miRN30	EVM0002408.1	2	RNA recognition motif	EVM0012200
		aco-miRN30	EVM0002822.1	2	Tetratricopeptide repeat	EVM0011328
		aco-miRN30	EVM0002836.1	2	START domain	EVM0008901
		aco-miRN30	EVM0003144.1	1.5	COBRA-like protein	EVM0014166
		aco-miRN30	EVM0004529.1	2	Protein tyrosine kinase	EVM0017526
		aco-miRN30	EVM0005176.1	3	Ring finger domain	EVM0001635
		aco-miRN30	EVM0005200.1	2	PPR repeat	EVM0011298
		aco-miRN30	EVM0005419.1	2	BTB/POZ domain	EVM0011328
		aco-miRN30	EVM0005913.1	1.5	Associated with HOX	EVM0011203
		aco-miRN30	EVM0006157.1	1.5	Bestrophin, RFP-TM, chloride channel	EVM0018114
		aco-miRN30	EVM0006785.1	2.5	VQ motif	EVM0001635
		aco-miRN30	EVM0006874.1	2	Ring finger domain	EVM0000927
		aco-miRN30	EVM0007919.1	2.5	Core-2/I-Branching enzyme	EVM0014610
		aco-miRN30	EVM0008245.1	3	Pyridoxamine 5'-phosphate oxidase	EVM0006564
		aco-miRN30	EVM0008509.1	2	tRNA pseudouridine synthase	EVM0005050
		aco-miRN30	EVM0008637.1	2	Transcriptional repressor	EVM0011298
		aco-miRN30	EVM0008730.1	1.5	Protein kinase domain	EVM0011203
		aco-miRN30	EVM0010228.1	2.5	Protein kinase domain	EVM0000927
		aco-miRN30	EVM0010762.1	3	WD domain, G-beta repeat	EVM0011203
		aco-miRN30	EVM0011089.1	2	CCT motif	EVM0009330
		aco-miRN30	EVM0011417.1	2.5	Protein tyrosine kinase	EVM0011328
		aco-miRN30	EVM0011575.1	1	PPR repeat family	EVM0002703
		aco-miRN30	EVM0012328.1	2.5	RNA polymerase Rpb2, domain 6	EVM0014836
		aco-miRN30	EVM0012328.1	3	RNA polymerase Rpb2, domain 6	EVM0014836
		aco-miRN30	EVM0012625.1	2	Ring finger domain	EVM0009330
		aco-miRN30	EVM0012633.1	2.5	Multicopper oxidase	EVM0008901
		aco-miRN30	EVM0012780.1	2.5	D-mannose binding lectin	EVM0006564
		aco-miRN30	EVM0012948.1	3	COBRA-like protein	EVM0012200
		aco-miRN30	EVM0013113.1	1.5	No apical meristem (NAM) protein	EVM0011298
		aco-miRN30	EVM0013276.1	1	PPR repeat	EVM0007794
		aco-miRN30	EVM0014255.1	2.5	GDSL-like Lipase/Acylhydrolase	EVM0014166
		aco-miRN30	EVM0014313.1	2	Autophagy-related protein 13	EVM0000927
		aco-miRN30	EVM0015851.1	3	Legume lectin domain	EVM0001635
		aco-miRN30	EVM0016025.1	2	Histone-like transcription factor (CBF/NF-Y) and archaeal histone	EVM0017526
		aco-miRN30	EVM0017058.1	2	Glycosyl hydrolases family 38 N-terminal domain	EVM0006564
		aco-miRN30	EVM0017086.1	0	Ribosomal protein S15	EVM0011328
		aco-miRN30	EVM0017161.1	2	Pollen proteins Ole e I like	EVM0005930
		aco-miRN30	EVM0017161.1	3	Pollen proteins Ole e I like	EVM0005930
		aco-miRN30	EVM0017517.1	2	Fasciclin domain	EVM0018114
		aco-miRN30	EVM0018307.1	2	Glycosyl transferase family 8	EVM0009250
		aco-miRN33	EVM0006126.1	3	Protein tyrosine kinase	EVM0000250
		aco-miRN33	EVM0006378.1	1.5	HMG-box domain	EVM0007794
		aco-miRN33	EVM0013285.1	2.5	Glycosyl hydrolases family 17	EVM0011298
		aco-miRN33	EVM0014509.1	2.5	Sterol methyltransferase C-terminal	EVM0005930
24	aco-miRN36	aco-miRN36	EVM0001415.1	3	Amidase	EVM0017526
		aco-miRN36	EVM0012835.1	3	Amidase	EVM0018114
25	aco-miRN37	aco-miRN37a	EVM0005784.1	2.5	Major Facilitator Superfamily	EVM0011328
	aco-miRN38	aco-miRN38	EVM0003566.1	3	Glycosyltransferase family 20	EVM0011328
26	aco-miRN3	aco-miRN3a.2	EVM0010090.1	2.5	Agenet domain	EVM0014836
		aco-miRN3a.2	EVM0015578.1	2	Exostosin family	EVM0012543
		aco-miRN3b.2	EVM0005724.1	2	PPR repeat family	EVM0002703
		aco-miRN3b.2	EVM0012411.1	1.5	-	EVM0012281
		aco-miRN3b.2	EVM0012411.1	2.5	-	EVM0012281
27	aco-miRN40	aco-miRN40	EVM0017259.1	2.5	Cyclin, N-terminal domain	EVM0011328
28	aco-miRN44	aco-miRN44	EVM0001678.1	2	Fanconi Anaemia group E protein FANCE	EVM0012543
		aco-miRN44	EVM0001079.1	2	Peroxidase	EVM0012200
		aco-miRN44	EVM0001176.1	2	-	EVM0005050
		aco-miRN44	EVM0002220.1	2	UDP-glucoronosyl and UDP-glucosyl transferase	EVM0012281
		aco-miRN44	EVM0003467.1	2.5	Legume lectin domain	EVM0005050
		aco-miRN44	EVM0003546.1	3	Phytanoyl-CoA dioxygenase (PhyH)	EVM0011328
		aco-miRN44	EVM0004000.1	2	Leucine rich repeat	EVM0007794
		aco-miRN44	EVM0006335.1	1.5	Pyruvate kinase, barrel domain	EVM0005930
		aco-miRN44	EVM0011092.1	3	-	EVM0005050
		aco-miRN44	EVM0013699.1	1.5	Syntaxin-like protein	EVM0005050
		aco-miRN44	EVM0017197.1	2	PLATZ transcription factor	EVM0011298
29	aco-miRN45	aco-miRN45	EVM0009928.1	2.5	TIP49 C-terminus	EVM0011328
		aco-miRN45	EVM0000118.1	2.5	RNA 2'-phosphotransferase, Tpt1 / KptA family	EVM0002703
		aco-miRN45	EVM0002456.1	3	SNF2 family N-terminal domain	EVM0011203
30	aco-miRN47	aco-miRN47	EVM0007587.1	0	-	EVM0011203
		aco-miRN47	EVM0016504.1	1.5	-	EVM0009250
31	aco-miRN49	aco-miRN49	EVM0008364.1	2	Nup133 N terminal like	EVM0002703
		aco-miRN49	EVM0012029.1	3	SAM dependent carboxyl methyltransferase	EVM0012281
32	aco-miRN4	aco-miRN4c	EVM0014939.1	1.5	Vacuolar sorting protein 9 (VPS9) domain	EVM0000927
33	aco-miRN50	aco-miRN50	EVM0014432.1	3	Plasma-membrane choline transporter	EVM0011328
		aco-miRN50	EVM0011658.1	2.5	Regulator of Vps4 activity in the MVB pathway	EVM0009250
		aco-miRN51	EVM0001068.1	1.5	Protein tyrosine kinase	EVM0002703
34	aco-miRN51	aco-miRN51	EVM0001702.1	3	Protein tyrosine kinase	EVM0017526
		aco-miRN51	EVM0001744.1	1.5	Protein tyrosine kinase	EVM0005050
		aco-miRN51	EVM0002364.1	1.5	Protein tyrosine kinase	EVM0011203
		aco-miRN51	EVM0003485.1	3	Protein tyrosine kinase	EVM0000250
		aco-miRN51	EVM0006576.1	2.5	Protein kinase domain	EVM0011298
		aco-miRN51	EVM0007176.1	2	Protein tyrosine kinase	EVM0002703
		aco-miRN51	EVM0011256.1	2.5	Protein tyrosine kinase	EVM0009330
		aco-miRN51	EVM0014061.1	0.5	Protein kinase domain	EVM0009341
		aco-miRN51	EVM0015297.1	2	PITH domain	EVM0002703
		aco-miRN51	EVM0018281.1	0.5	Protein tyrosine kinase	EVM0006564
35	aco-miRN53	aco-miRN53	EVM0001900.1	2	Endomembrane protein 70	EVM0001864
		aco-miRN53	EVM0007390.1	2	Endomembrane protein 70	EVM0017300
36	aco-miRN5	aco-miRN5a	EVM0012708.1	2.5	MCM2/3/5 family	EVM0007794
37	aco-miRN6	aco-miRN6	EVM0004305.1	3	POT family	EVM0009250
38	aco-miRN60	aco-miRN60	EVM0000304.1	0	Nucleotide-sugar transporter	EVM0004514
		aco-miRN60	EVM0017998.1	3	BAH domain	EVM0005050
39	aco-miRN61	aco-miRN61	EVM0012007.1	2.5	PPR repeat family	EVM0007794
40	aco-miRN64	aco-miRN64	EVM0010298.1	2	SAC3/GANP family	EVM0005050
41	aco-miRN69	aco-miRN69	EVM0006548.1	1	Surp module	EVM0011203
		aco-miRN69	EVM0000263.1	2	Zinc finger, C3HC4 type (RING finger)	EVM0011328
		aco-miRN69	EVM0001311.1	2	Leucine rich repeat	EVM0012200
		aco-miRN69	EVM0001588.1	3	Mitochondrial carrier protein	EVM0014836
		aco-miRN69	EVM0001853.1	2	FF domain	EVM0009250
		aco-miRN69	EVM0003005.1	2.5	ANTH domain	EVM0011203
		aco-miRN69	EVM0003563.1	2.5	Protein kinase domain	EVM0011203
		aco-miRN69	EVM0004883.1	2.5	RNA polymerase II-binding domain.	EVM0014836
		aco-miRN69	EVM0005176.1	3	Ring finger domain	EVM0001635
		aco-miRN69	EVM0007933.1	2.5	-	EVM0001635
		aco-miRN69	EVM0008067.1	2	Myb/SANT-like DNA-binding domain	EVM0009330
		aco-miRN69	EVM0009584.1	2.5	SET domain	EVM0011203
		aco-miRN69	EVM0010251.1	2.5	GDSL/SGNH-like Acyl-Esterase family found in Pmr5 and Cas1p	EVM0011298
		aco-miRN69	EVM0010446.1	3	Amino acid permease	EVM0005050
		aco-miRN69	EVM0011089.1	2	CCT motif	EVM0009330
		aco-miRN69	EVM0011266.1	3	Protein tyrosine kinase	EVM0014836
		aco-miRN69	EVM0011767.1	2.5	MFS/sugar transport protein	EVM0008901
		aco-miRN69	EVM0012620.1	2.5	GDSL/SGNH-like Acyl-Esterase family found in Pmr5 and Cas1p	EVM0000250
		aco-miRN69	EVM0012714.1	2.5	Purine nucleobase transmembrane transport	EVM0009341
		aco-miRN69	EVM0012868.1	3	PPR repeat family	EVM0012281
		aco-miRN69	EVM0013895.1	2.5	Nicotianamine synthase protein	EVM0018114
		aco-miRN69	EVM0014280.1	3	NPH3 family	EVM0009250
		aco-miRN69	EVM0016892.1	3	Biotin-requiring enzyme	EVM0006564
		aco-miRN69	EVM0017161.1	2.5	Pollen proteins Ole e I like	EVM0005930
		aco-miRN69	EVM0017666.1	2.5	Late embryogenesis abundant protein	EVM0009330
42	aco-miRN70	aco-miRN70	EVM0017463.1	2.5	DEAD/DEAH box helicase	EVM0002703
43	aco-miRN73	aco-miRN73	EVM0013266.1	0	Ring finger domain	EVM0008901
		aco-miRN73	EVM0004695.1	3	Glycosyl hydrolase family 3 C-terminal domain	EVM0006564
		aco-miRN73	EVM0007811.1	3	Protein kinase domain	EVM0000927
		aco-miRN73	EVM0007921.1	1.5	-	EVM0007794
		aco-miRN73	EVM0009067.1	0.5	Ring finger domain	EVM0011298
		aco-miRN73	EVM0011712.1	1.5	-	EVM0007794
		aco-miRN73	EVM0011996.1	3	ABC transporter	EVM0012543
44	aco-miRN75	aco-miRN75	EVM0014347.1	2.5	Protein kinase domain	EVM0001635
45	aco-miRN76	aco-miRN76	EVM0003261.1	1	-	EVM0008621
		aco-miRN76	EVM0006189.1	2.5	Myosin head (motor domain)	EVM0011203
		aco-miRN76	EVM0009443.1	2.5	Transcription mediator complex subunit Med12	EVM0008621
		aco-miRN80	EVM0000713.1	2.5	AMP-binding enzyme	EVM0017300
		aco-miRN80	EVM0002822.1	3	Tetratricopeptide repeat	EVM0011328
46	aco-miRN88	aco-miRN88a	EVM0012872.1	1.5	-	EVM0012281
		aco-miRN88a	EVM0001063.1	2	AP2 domain	EVM0011328
		aco-miRN88a	EVM0013956.1	3	ABC-2 type transporter	EVM0005930
47	aco-miRN8	aco-miRN8d	EVM0004802.1	2.5	Protein of unknown function (DUF1644)	EVM0006564
		aco-miRN8d	EVM0008635.1	2.5	Glycosyl hydrolases family 31	EVM0017300
48	aco-miRN9	aco-miRN9	EVM0001006.1	2	HAD superfamily, subfamily IIIB (Acid phosphatase)	EVM0014836
		aco-miRN9	EVM0004644.1	3	HAD superfamily, subfamily IIIB (Acid phosphatase)	EVM0000927
		aco-miRN9	EVM0005339.1	2.5	PPR repeat family	EVM0011298
		aco-miRN9	EVM0009237.1	3	SET domain	EVM0011328
		aco-miRN9	EVM0015277.1	2.5	Component of IIS longevity pathway SMK-1	EVM0012200
49	aco-miRN91	aco-miRN91	EVM0012411.1	1	-	EVM0012281
		aco-miRN91	EVM0011236.1	3	Metallopeptidase family M24	EVM0009250
50	aco-miRN93	aco-miRN93	EVM0011202.1	3	Ferric reductase NAD binding domain	EVM0009341
51	aco-miRN97	aco-miRN97	EVM0014683.1	3	-	EVM0000250
	aco-miRN98	aco-miRN98	EVM0012264.1	3	-	EVM0011298
		aco-miRN98	EVM0015661.1	3	RNA recognition motif. (a.k.a. RRM, RBD, or RNP domain)	EVM0005930
		aco-miRN98	EVM0016400.1	3	-	EVM0002703
